# Supplementary material for: Learning naturalistic driving environment with statistical realism
Source: Nat Commun. 2023 Apr 11;14:2037. doi: 10.1038/s41467-023-37677-5 (PMC10090144; doi:10.1038/s41467-023-37677-5)
Supplement: Supplementary file 6 — Source Data [file 41467_2023_37677_MOESM6_ESM.zip]

Archive with 45 entries (22 files):
- Source_data/
- Source_data/Fig4/
- Source_data/Fig4/Fig4a/
- Source_data/Fig4/Fig4a/Fig4a-NeuralNDE.csv
- Source_data/Fig4/Fig4a/Fig4a-SUMO.csv
- Source_data/Fig4/Fig4b/
- Source_data/Fig4/Fig4b/Fig4b-NeuralNDE.csv
- Source_data/Fig4/Fig4b/Fig4b-SUMO.csv
- Source_data/Fig4/Fig4c/
- Source_data/Fig4/Fig4c/Fig4c-NeuralNDE.csv
- Source_data/Fig4/Fig4c/Fig4c-SUMO.csv
- Source_data/Fig4/Fig4d/
- Source_data/Fig4/Fig4d/Fig4d-NeuralNDE.csv
- Source_data/Fig4/Fig4d/Fig4d-SUMO.csv
- Source_data/Fig5/
- Source_data/Fig5/Fig5a/
- Source_data/Fig5/Fig5a/Fig5a.csv
- Source_data/Fig5/Fig5b/
- Source_data/Fig5/Fig5b/Fig5b.csv
- Source_data/Fig5/Fig5c/
- Source_data/Fig5/Fig5c/Fig5c.csv
- Source_data/Fig5/Fig5d/
- Source_data/Fig5/Fig5d/Fig5d.csv
- Source_data/Fig8/
- Source_data/Fig8/Fig8a/
- Source_data/Fig8/Fig8a/Fig8a.csv
- Source_data/Fig8/Fig8b/
- Source_data/Fig8/Fig8b/Fig8b.csv
- Source_data/Fig8/Fig8c/
- Source_data/Fig8/Fig8c/Fig8c.csv
- Source_data/Fig8/Fig8d/
- Source_data/Fig8/Fig8d/Fig8d.csv
- Source_data/Fig9/
- Source_data/Fig9/Fig9a/
- Source_data/Fig9/Fig9a/Fig9a.csv
- Source_data/Fig9/Fig9b/
- Source_data/Fig9/Fig9b/Fig9b.csv
- Source_data/Fig9/Fig9c/
- Source_data/Fig9/Fig9c/Fig9c.csv
- Source_data/Fig9/Fig9d/
- Source_data/Fig9/Fig9d/Fig9d.csv
- Source_data/Fig9/Fig9e/
- Source_data/Fig9/Fig9e/Fig9e.csv
- Source_data/Fig9/Fig9f/
- Source_data/Fig9/Fig9f/Fig9f.csv
