# Supplementary material for: Learning naturalistic driving environment with statistical realism
Source: Nat Commun. 2023 Apr 11;14:2037. doi: 10.1038/s41467-023-37677-5 (PMC10090144; doi:10.1038/s41467-023-37677-5)
Supplement: Supplementary file 6 — Source Data [file 41467_2023_37677_MOESM6_ESM.zip › Source_data/Fig4/Fig4a/Fig4a-NeuralNDE.csv]

bins	ground_truth_probability_density	NeuralNDE_probability_density
0.15	0.007549710367425725	0.00020876868347770628
0.3	0.00466992393861385	0.00047852597111743906
0.44999999999999996	0.0014009771815841553	0.0006192689037990389
0.6	0.0008561527220792058	0.0006403803437012787
0.75	0.001011816853366334	0.0007201346722208518
0.8999999999999999	0.0013231451159405915	0.0008726061826259188
1.05	0.0008172366892574231	0.0009124833468857041
1.2	0.001128564951831681	0.001015694830852212
1.3499999999999999	0.0008950687549009885	0.0010790291505589319
1.5	0.001751221476980192	0.0012010063588829833
1.65	0.001556641312871284	0.001313600705028265
1.7999999999999998	0.002529542133415837	0.0014942208019696512
1.95	0.0022960459364851408	0.001707680916536742
2.1	0.0026852062647029613	0.0021275639990368475
2.25	0.0034635269211386074	0.0022190469052798902
2.4	0.003580275019603954	0.0027444871872911963
2.55	0.004475343774504942	0.0033098046335622885
2.6999999999999997	0.005954153021732662	0.0040182107280596745
2.85	0.006343313349950464	0.004813408297710699
3.0	0.005993069054554444	0.0057212002135070324
3.15	0.006888137809455432	0.006760352199806177
3.3	0.008639359286435628	0.008233461561873589
3.4499999999999997	0.00976792423826731	0.009908302460784627
3.5999999999999996	0.01128564951831681	0.011904506389318649
3.75	0.0121028862075742	0.014130590441232578
3.9	0.013893023717376211	0.016753100420199764
4.05	0.017901375098019767	0.0199057421122676
4.2	0.021987558544306826	0.02332110394534102
4.35	0.023038291430495073	0.027402648993107563
4.5	0.027357971073712736	0.032438900267563964
4.6499999999999995	0.03374020045648519	0.038350103440191366
4.8	0.03739830754173249	0.0440900693780557
4.95	0.04362487279321761	0.05049856424615786
5.1	0.05191398778425748	0.059320800409749797
5.25	0.05880212559371259	0.06842921386979363
5.3999999999999995	0.06755823297861394	0.07850640784979661
5.55	0.07464095095217786	0.09005905690741076
5.7	0.08724974558643522	0.10192368613246959
5.85	0.09799057064524763	0.11651638253600745
6.0	0.11421855633193014	0.13217403379683468
6.1499999999999995	0.13402681703821795	0.14692858457295654
6.3	0.14772526059148444	0.16282549881934233
6.45	0.1640310783438111	0.177521406706846
6.6	0.1796753235381685	0.1929210292577588
6.75	0.19243978230371195	0.20786792870854354
6.8999999999999995	0.21041898946737647	0.21946749207705332
7.05	0.22660805912123652	0.22902862863722198
7.199999999999999	0.240345418707327	0.236091578142295
7.35	0.24388677769410771	0.2385381594554087
7.5	0.24077349506836518	0.2399760830843057
7.6499999999999995	0.24046216680579235	0.237674936134963
7.8	0.2404621668057909	0.23395932271216738
7.949999999999999	0.23174497545371311	0.22632871004528135
8.1	0.2197588373446029	0.21757919106357387
8.25	0.21792978380197917	0.20788669443290106
8.4	0.21217021094435543	0.19884396100810833
8.549999999999999	0.1971097062423281	0.18841021826531462
8.7	0.18955999587490008	0.179165753303676
8.85	0.18204920154029613	0.16787347867152236
9.0	0.1674946052649497	0.15885185668663185
9.15	0.15430207013836558	0.14949948880993957
9.299999999999999	0.1458962070488624	0.14121207579053974
9.45	0.1411095350117815	0.132523545412994
9.6	0.1296682213621776	0.12434403530864838
9.75	0.11962788489415783	0.11470079870441412
9.9	0.10943188429485094	0.10782550644291798
10.049999999999999	0.09962504402376307	0.09997439651483063
10.2	0.09678417362777181	0.09227106666605656
10.35	0.08853397466955402	0.08497589132206033
10.5	0.07880496646410852	0.07639291814402746
10.65	0.07222815691722738	0.06933700578558995
10.799999999999999	0.06284939300717865	0.06075637832310248
10.95	0.05580559106643538	0.05361602020505529
11.1	0.0507854228324255	0.04769074273915996
11.25	0.0414844909880196	0.0409280448238091
11.4	0.03809879613252457	0.03542265044041387
11.549999999999999	0.03175548278257448	0.03041689346803868
11.7	0.02910919255069293	0.025481507962003568
11.85	0.02393336018539592	0.02181984599673729
12.0	0.021637314248910786	0.01847016419891523
12.15	0.017395466671336547	0.014970356606232787
12.299999999999999	0.014048687848663463	0.01227982087646969
12.45	0.013776275618910825	0.010344605552097555
12.6	0.01116890141985143	0.008395315934457402
12.75	0.008678275319257384	0.007074678082795063
12.9	0.00723838210485145	0.005608605867361735
13.049999999999999	0.007432962268960447	0.0045577253033391805
13.2	0.00529258046376235	0.003642896240908731
13.35	0.004280763610396018	0.0030142444749309202
13.5	0.004514259807326711	0.0026342385566906017
13.65	0.0031521986585643412	0.0019352153243719918
13.799999999999999	0.003191114691386161	0.0016654580367322794
13.95	0.0024517100677722654	0.001261994963045008
14.1	0.0020236337067326632	0.0011400177547209551
14.25	0.0016344733785148434	0.0008866804758940762
14.399999999999999	0.0017512214769802102	0.0007693946986594191
14.549999999999999	0.0010896489190098957	0.0006122317571649573
14.7	0.0009729008205445497	0.000537168859734771
14.85	0.0012842290831188057	0.0004738345400280513
15.0	0.0012453130502970238	0.0003823516337850117
15.149999999999999	0.0008950687549009964	0.0003284001762570691
15.299999999999999	0.0007783206564356399	0.00021815154565647905
15.45	0.0007394046236138579	0.00022518869229055905
15.6	0.0005448244595049478	0.00016889151921791926
15.75	0.0003502442953960379	0.000152471510405066
15.899999999999999	0.00031132826257425963	0.0001430886482262944
