# Supplementary material for: Learning naturalistic driving environment with statistical realism
Source: Nat Commun. 2023 Apr 11;14:2037. doi: 10.1038/s41467-023-37677-5 (PMC10090144; doi:10.1038/s41467-023-37677-5)
Supplement: Supplementary file 6 — Source Data [file 41467_2023_37677_MOESM6_ESM.zip › Source_data/Fig4/Fig4a/Fig4a-SUMO.csv]

bins	ground_truth_probability_density	SUMO_probability_density
0.15	0.007549710367425725	0.008627152569173194
0.3	0.00466992393861385	0.004360453719017
0.44999999999999996	0.0014009771815841553	0.005616768961751765
0.6	0.0008561527220792058	0.0025501324330138506
0.75	0.001011816853366334	0.003361538207154621
0.8999999999999999	0.0013231451159405915	0.004703085148853756
1.05	0.0008172366892574231	0.004362158352996283
1.2	0.001128564951831681	0.006109408181765807
1.3499999999999999	0.0008950687549009885	0.006789557139501454
1.5	0.001751221476980192	0.009770961969274987
1.65	0.001556641312871284	0.007733924364026637
1.7999999999999998	0.002529542133415837	0.01295521824258374
1.95	0.0022960459364851408	0.02302619579221328
2.1	0.0026852062647029613	0.012926239464935837
2.25	0.0034635269211386074	0.024309785178616677
2.4	0.003580275019603954	0.01369843865755302
2.55	0.004475343774504942	0.022610265101267204
2.6999999999999997	0.005954153021732662	0.013050677745423832
2.85	0.006343313349950464	0.01560081017843764
3.0	0.005993069054554444	0.018996441065178053
3.15	0.006888137809455432	0.01625027572454616
3.3	0.008639359286435628	0.040282205564539
3.4499999999999997	0.00976792423826731	0.06349761572845321
3.5999999999999996	0.01128564951831681	0.05023044946765988
3.75	0.0121028862075742	0.08081158305607443
3.9	0.013893023717376211	0.06983033096150566
4.05	0.017901375098019767	0.09650785273735243
4.2	0.021987558544306826	0.07253047118469658
4.35	0.023038291430495073	0.09492595240457408
4.5	0.027357971073712736	0.10496113264063803
4.6499999999999995	0.03374020045648519	0.10539070040341904
4.8	0.03739830754173249	0.12241999385649885
4.95	0.04362487279321761	0.108728373734863
5.1	0.05191398778425748	0.08717157243279597
5.25	0.05880212559371259	0.0902467321314298
5.3999999999999995	0.06755823297861394	0.11548554282875868
5.55	0.07464095095217786	0.11172171100249158
5.7	0.08724974558643522	0.10826300865851757
5.85	0.09799057064524763	0.10692828025273624
6.0	0.11421855633193014	0.1359462644821438
6.1499999999999995	0.13402681703821795	0.11140805835030336
6.3	0.14772526059148444	0.1300925513972711
6.45	0.1640310783438111	0.1653682469646431
6.6	0.1796753235381685	0.14079253888525853
6.75	0.19243978230371195	0.13919359221268618
6.8999999999999995	0.21041898946737647	0.153573884461955
7.05	0.22660805912123652	0.1546580316727808
7.199999999999999	0.240345418707327	0.15359263543572715
7.35	0.24388677769410771	0.1600702445570181
7.5	0.24077349506836518	0.15139024833448703
7.6499999999999995	0.24046216680579235	0.15819514717980296
7.8	0.2404621668057909	0.1352490691846153
7.949999999999999	0.23174497545371311	0.12497353555747201
8.1	0.2197588373446029	0.12422520124056413
8.25	0.21792978380197917	0.15196130071754826
8.4	0.21217021094435543	0.17439939778690738
8.549999999999999	0.1971097062423281	0.16016399942588078
8.7	0.18955999587490008	0.14844123155031994
8.85	0.18204920154029613	0.1565552892917276
9.0	0.1674946052649497	0.1667012707364458
9.15	0.15430207013836558	0.17006792284553826
9.299999999999999	0.1458962070488624	0.1748374887195863
9.45	0.1411095350117815	0.1830384827939356
9.6	0.1296682213621776	0.14233352800253343
9.75	0.11962788489415783	0.13860549348983206
9.9	0.10943188429485094	0.12664578149115213
10.049999999999999	0.09962504402376307	0.09411795589839243
10.2	0.09678417362777181	0.08192470904454906
10.35	0.08853397466955402	0.07207703854620615
10.5	0.07880496646410852	0.06705859611118424
10.65	0.07222815691722738	0.05834109794110885
10.799999999999999	0.06284939300717865	0.04633024692305088
10.95	0.05580559106643538	0.03925090200707005
11.1	0.0507854228324255	0.033516513300747466
11.25	0.0414844909880196	0.02795770189429149
11.4	0.03809879613252457	0.026888896389278334
11.549999999999999	0.03175548278257448	0.021193714264479618
11.7	0.02910919255069293	0.01838277283263456
11.85	0.02393336018539592	0.019453282971627003
12.0	0.021637314248910786	0.02027150728168492
12.15	0.017395466671336547	0.02517573924009457
12.299999999999999	0.014048687848663463	0.02684116663785861
12.45	0.013776275618910825	0.010411904345487008
12.6	0.01116890141985143	0.0075702795020150294
12.75	0.008678275319257384	0.0062866901156116714
12.9	0.00723838210485145	0.00588439649649986
13.049999999999999	0.007432962268960447	0.00631566889325963
13.2	0.00529258046376235	0.0058213250392662305
13.35	0.004280763610396018	0.00544460092984373
13.5	0.004514259807326711	0.004631490521723674
13.65	0.0031521986585643412	0.004273517386073334
13.799999999999999	0.003191114691386161	0.004043391798869593
13.95	0.0024517100677722654	0.0037501947544321245
14.1	0.0020236337067326632	0.00330017138390027
14.25	0.0016344733785148434	0.0028262831376583922
14.399999999999999	0.0017512214769802102	0.0027120726610461734
14.549999999999999	0.0010896489190098957	0.0037604225583078485
14.7	0.0009729008205445497	0.002129087840129874
14.85	0.0012842290831188057	0.0016961108093908927
15.0	0.0012453130502970238	0.001733612756935214
15.149999999999999	0.0008950687549009964	0.0022398890487835776
15.299999999999999	0.0007783206564356399	0.0011352862302053614
15.45	0.0007394046236138579	0.001459166686269954
15.6	0.0005448244595049478	0.0005523014092890947
15.75	0.0003502442953960379	7.670852906792983e-05
15.899999999999999	0.00031132826257425963	6.818535917149399e-06
