# Supplementary material for: Learning naturalistic driving environment with statistical realism
Source: Nat Commun. 2023 Apr 11;14:2037. doi: 10.1038/s41467-023-37677-5 (PMC10090144; doi:10.1038/s41467-023-37677-5)
Supplement: Supplementary file 6 — Source Data [file 41467_2023_37677_MOESM6_ESM.zip › Source_data/Fig4/Fig4b/Fig4b-NeuralNDE.csv]

bins	ground_truth_probability_density	NeuralNDE_probability_density
0.5	0.0	0.0
1.0	0.0	0.0
1.5	8.305542449973526e-05	0.00024176670934705123
2.0	0.000299922366249044	0.0011700474436314513
2.5	0.0006506008252479262	0.0014266233923454098
3.0	0.001538832448370095	0.0018196559037973006
3.5	0.003988967471112285	0.003389082675752174
4.0	0.008381676589098283	0.00642027540013742
4.5	0.012375258250460553	0.009996824240891319
5.0	0.01387948427195576	0.011710582329850654
5.5	0.012564440050709951	0.011331536322245287
6.0	0.010737220711715775	0.010448270974290455
6.5	0.010199667547592488	0.00977456811674194
7.0	0.010970237319340033	0.00999412096703863
7.5	0.012179155164836178	0.010765024149638196
8.0	0.01327733244433268	0.01188864580319085
8.5	0.01462929018757837	0.01337838476331427
9.0	0.01582436546232456	0.014609314635454118
9.5	0.017035590402945697	0.015798520063345933
10.0	0.018406004907191333	0.016696006982438828
10.5	0.019229637866813705	0.01741883890391883
11.0	0.01939113452556319	0.01772677705583389
11.5	0.019831789694436785	0.017890266357098714
12.0	0.01977180522118698	0.018066684359398143
12.5	0.019291929435188506	0.018434682204301216
13.0	0.01934729971818833	0.018665988419174814
13.5	0.01925963010343861	0.01860733912993603
14.0	0.01964491498931238	0.01829987111260405
14.5	0.020046349541061104	0.018013441617864737
15.0	0.019559552469687654	0.01786346868586336
15.5	0.019326535862063395	0.017782488003928443
16.0	0.019534174423312733	0.017527439992609483
16.5	0.01915350372768895	0.017380287868106564
17.0	0.019185803059438844	0.017100087656593016
17.5	0.01897124321281453	0.016910858486904753
18.0	0.018246815343566838	0.01680766394591948
18.5	0.018253736628941815	0.01656542710198935
19.0	0.01800226326031762	0.01648903023223943
19.5	0.018043790972567485	0.01631684344118769
20.0	0.017817695650318207	0.016485386689220588
20.5	0.017700033798943582	0.01638419022021339
21.0	0.017903058169942934	0.016492673775258274
21.5	0.01759390742319392	0.016519236379202093
22.0	0.01761236418419386	0.01641275089613528
22.5	0.017501623618194212	0.016535926156901304
23.0	0.01751546618894417	0.016478569737765982
23.5	0.01746471009619433	0.01648797242942751
24.0	0.01792612912119286	0.01654979512710206
24.5	0.017642356420818767	0.016803432734671792
25.0	0.01811761801656725	0.01699795091841966
25.5	0.01800226326031762	0.017102320795862627
26.0	0.018438304238941227	0.017175191656239472
26.5	0.018163759919067102	0.017387104819561173
27.0	0.018043790972567485	0.017473492049201466
27.5	0.01823066567769189	0.017754985130818475
28.0	0.018830510410189977	0.01802637031889934
28.5	0.01870131308319039	0.018250389447735257
29.0	0.019338071337688358	0.018672570303337886
29.5	0.019515717662312793	0.019025053706999435
30.0	0.020016357304436197	0.01950165264059316
30.5	0.020355500287810118	0.01989339228194159
31.0	0.020030199875186155	0.02042346902436026
31.5	0.020503154375809646	0.020889254862543227
32.0	0.0214582917575566	0.021678258226591234
32.5	0.022134270629179446	0.022504402222702283
33.0	0.022295767287928932	0.02356667131316346
33.5	0.023903812590048805	0.02478290947958217
34.0	0.02483818611567083	0.0259678836962263
34.5	0.025904064063417432	0.02675018764246547
35.0	0.025438030848168917	0.026812480474723097
35.5	0.02534574704316921	0.026479272588967682
36.0	0.024561334700671712	0.02591781436312866
36.5	0.024713602978921227	0.02541042161434343
37.0	0.024166821434297967	0.025175471856450988
37.5	0.023901505494923814	0.025200624056645575
38.0	0.02398686801454854	0.025242701101830915
38.5	0.023896891304673828	0.025232123073711695
39.0	0.024365231615047337	0.02508826189129031
39.5	0.023931497731548717	0.02487423312234477
40.0	0.023633882460424666	0.024658911483295767
40.5	0.023451621945550248	0.024373187190431068
41.0	0.023144778293926225	0.02429937606088807
41.5	0.022997124205926697	0.024335576423784956
42.0	0.023329345903925637	0.02428609475891616
42.5	0.022784871454427372	0.02421933564811931
43.0	0.02293944682780188	0.023994728851054546
43.5	0.022634910271302853	0.023805499681366287
44.0	0.022699508934802645	0.02354986400181848
44.5	0.022667209603052747	0.023436091432713985
45.0	0.02182050569218045	0.023195382526178858
45.5	0.021502126564931463	0.02256669505495991
46.0	0.020415484761059925	0.021980672297155144
46.5	0.019843325170061748	0.021224813421214024
47.0	0.01915581082281394	0.02066782147391423
47.5	0.01865055699044055	0.020123053025774423
48.0	0.017843073696693124	0.019797837427931307
48.5	0.017134795493320382	0.019342747151513327
49.0	0.016449588241197566	0.018783169464006613
49.5	0.015561356618075398	0.017952089054773263
50.0	0.015056102785702009	0.01695998755083624
50.5	0.014306296870079399	0.015867864914349706
51.0	0.013337316917582488	0.01486142430562885
51.5	0.012469849150585252	0.013821134006926493
52.0	0.011406278297963642	0.013000631625812362
52.5	0.011067135314589723	0.012285439391307353
53.0	0.010430377060091754	0.011611501466467299
53.5	0.01005201345959296	0.011042168486361748
54.0	0.00929528625859537	0.01057791058557378
54.5	0.008956143275221453	0.010031496666393205
55.0	0.008563937103972703	0.009476620324717255
55.5	0.007860273090849945	0.008828892402883712
56.0	0.007216593550976997	0.00819138990823208
56.5	0.006923592470102931	0.007639334374054589
57.0	0.006524465013479203	0.00722761401292541
57.5	0.005802344239356505	0.006717870591224797
58.0	0.005645461770857005	0.006297452740308704
58.5	0.005054845418858887	0.005839541656392267
59.0	0.004814907525859653	0.005426410891513859
59.5	0.0044296226399858805	0.005043603807243881
60.0	0.004226598268986527	0.004590981737387053
60.5	0.0037444153878630647	0.004205823980201692
61.0	0.0031514919407399544	0.003719939888592208
61.5	0.0029969165673654472	0.003348651101607602
62.0	0.0024985840203670356	0.0028897997485250117
62.5	0.0023047880298676534	0.002541665089756919
63.0	0.002085613992993352	0.0021616788129853993
63.5	0.0017695419608693597	0.0018200085047346078
64.0	0.0016080453021198743	0.0015212379771895402
64.5	0.0013104300309958231	0.0012636042256636596
65.0	0.0011696972283712717	0.0010777835317027028
65.5	0.0010520353769966466	0.0008866738236821363
66.0	0.0008651606718722423	0.0007405795019911375
66.5	0.0007221207741226983	0.0005968358532155208
67.0	0.0006413724447479557	0.000500693330976392
67.5	0.0005583170202482203	0.00041783211070917217
68.0	0.00044757645424857337	0.00032780133805003687
68.5	0.0004452693591235807	0.0002575162178801115
69.0	0.00030684365162402194	0.00020157020249401695
69.5	0.00032068622237397783	0.00014750472544022814
70.0	0.0002653159393741543	0.00011294983358411095
70.5	0.00021225275149932345	7.486893235492058e-05
71.0	0.00013150442212458082	4.7248525599180646e-05
71.5	0.00013842570749955877	2.6915204881125295e-05
72.0	9.689799524969114e-05	2.0568388009593568e-05
72.5	6.45986634997941e-05	1.0107893536143124e-05
73.0	4.844899762484557e-05	5.053946768071562e-06
73.5	2.0763856124933815e-05	1.9980719780748038e-06
74.0	4.614190249985292e-06	9.402691661528488e-07
74.5	0.0	9.402691661528488e-07
75.0	0.0	8.227355203837426e-07
75.5	0.0	7.052018746146366e-07
76.0	0.0	7.052018746146366e-07
76.5	0.0	5.876682288455305e-07
77.0	0.0	3.526009373073183e-07
77.5	0.0	8.227355203837426e-07
78.0	0.0	3.526009373073183e-07
78.5	0.0	5.876682288455305e-07
79.0	0.0	3.526009373073183e-07
79.5	0.0	1.175336457691061e-07
80.0	0.0	0.0
