# Supplementary material for: Learning naturalistic driving environment with statistical realism
Source: Nat Commun. 2023 Apr 11;14:2037. doi: 10.1038/s41467-023-37677-5 (PMC10090144; doi:10.1038/s41467-023-37677-5)
Supplement: Supplementary file 6 — Source Data [file 41467_2023_37677_MOESM6_ESM.zip › Source_data/Fig4/Fig4b/Fig4b-SUMO.csv]

bins	ground_truth_probability_density	SUMO_probability_density
0.5	0.0	7.109312753400098e-07
1.0	0.0	3.262384630171378e-05
1.5	8.305542449973526e-05	6.880234898012762e-05
2.0	0.000299922366249044	0.0001391055528748619
2.5	0.0006506008252479262	0.0014410576951141999
3.0	0.001538832448370095	0.010241280990728548
3.5	0.003988967471112285	0.023616031073700153
4.0	0.008381676589098283	0.008857255782369402
4.5	0.012375258250460553	0.00683046970873896
5.0	0.01387948427195576	0.006885448394031921
5.5	0.012564440050709951	0.00918562703921256
6.0	0.010737220711715775	0.0105397141416435
6.5	0.010199667547592488	0.01089028225275005
7.0	0.010970237319340033	0.011775312698184435
7.5	0.012179155164836178	0.00983589217905689
8.0	0.01327733244433268	0.010824797583054843
8.5	0.01462929018757837	0.011914655228151078
9.0	0.01582436546232456	0.01300103720923454
9.5	0.017035590402945697	0.012443667089367972
10.0	0.018406004907191333	0.015008707130794727
10.5	0.019229637866813705	0.015061632014625594
11.0	0.01939113452556319	0.014200220286005281
11.5	0.019831789694436785	0.014699689003113603
12.0	0.01977180522118698	0.016229376130553523
12.5	0.019291929435188506	0.01604074236549664
13.0	0.01934729971818833	0.016353552126646246
13.5	0.01925963010343861	0.015180120560515596
14.0	0.01964491498931238	0.01522980675742547
14.5	0.020046349541061104	0.01494488130074198
15.0	0.019559552469687654	0.015354219730609972
15.5	0.019326535862063395	0.015017080321370953
16.0	0.019534174423312733	0.015344661654574845
16.5	0.01915350372768895	0.01501241977189928
17.0	0.019185803059438844	0.014147611371630122
17.5	0.01897124321281453	0.01471422359807611
18.0	0.018246815343566838	0.015231860558887563
18.5	0.018253736628941815	0.015552727541157687
19.0	0.01800226326031762	0.01509370291437982
19.5	0.018043790972567485	0.014664458408802308
20.0	0.017817695650318207	0.014372660616457198
20.5	0.017700033798943582	0.015303427640605124
21.0	0.017903058169942934	0.015128459554507555
21.5	0.01759390742319392	0.015368517348480699
22.0	0.01761236418419386	0.01618466645257103
22.5	0.017501623618194212	0.015551384670970935
23.0	0.01751546618894417	0.01580463418971983
23.5	0.01746471009619433	0.01632116525743631
24.0	0.01792612912119286	0.016659173582678523
24.5	0.017642356420818767	0.016678052757656995
25.0	0.01811761801656725	0.016989598640983775
25.5	0.01800226326031762	0.017516793677830354
26.0	0.018438304238941227	0.017494359846475183
26.5	0.018163759919067102	0.017890822521023128
27.0	0.018043790972567485	0.01753899053209375
27.5	0.01823066567769189	0.01735975685834414
28.0	0.018830510410189977	0.017526430746229407
28.5	0.01870131308319039	0.017813331012011064
29.0	0.019338071337688358	0.018209714694195085
29.5	0.019515717662312793	0.018515494134955214
30.0	0.020016357304436197	0.018859505879855853
30.5	0.020355500287810118	0.01993632978490419
31.0	0.020030199875186155	0.02065547626609257
31.5	0.020503154375809646	0.019787745148358127
32.0	0.0214582917575566	0.02069552539460339
32.5	0.022134270629179446	0.021475101034195677
33.0	0.022295767287928932	0.021896367311016594
33.5	0.023903812590048805	0.020833130092563646
34.0	0.02483818611567083	0.02125637117848273
34.5	0.025904064063417432	0.020810617268844547
35.0	0.025438030848168917	0.02079489778842314
35.5	0.02534574704316921	0.020140762022746405
36.0	0.024561334700671712	0.020713298676486892
36.5	0.024713602978921227	0.019550294102394564
37.0	0.024166821434297967	0.02028729285783037
37.5	0.023901505494923814	0.019993757233478876
38.0	0.02398686801454854	0.019241275974713437
38.5	0.023896891304673828	0.019278086416303266
39.0	0.024365231615047337	0.019483861524332236
39.5	0.023931497731548717	0.01943299044196346
40.0	0.023633882460424666	0.019514194592080075
40.5	0.023451621945550248	0.019946440807486802
41.0	0.023144778293926225	0.018793310278885304
41.5	0.022997124205926697	0.018859189910400146
42.0	0.023329345903925637	0.018038854211021704
42.5	0.022784871454427372	0.017686311290816985
43.0	0.02293944682780188	0.017490963174826336
43.5	0.022634910271302853	0.017655267291793803
44.0	0.022699508934802645	0.017406757314880505
44.5	0.022667209603052747	0.017030279708406006
45.0	0.02182050569218045	0.01675285852629555
45.5	0.021502126564931463	0.016390994507147486
46.0	0.020415484761059925	0.0164402067498738
46.5	0.019843325170061748	0.0170844684700597
47.0	0.01915581082281394	0.01692427195601642
47.5	0.01865055699044055	0.016649220544823762
48.0	0.017843073696693124	0.016175029384171976
48.5	0.017134795493320382	0.016081897387102435
49.0	0.016449588241197566	0.016038688564034547
49.5	0.015561356618075398	0.015618291203216821
50.0	0.015056102785702009	0.015705735750083643
50.5	0.014306296870079399	0.015348927242226884
51.0	0.013337316917582488	0.015730539352356618
51.5	0.012469849150585252	0.01469526543073371
52.0	0.011406278297963642	0.014741554955994737
52.5	0.011067135314589723	0.014669592912457542
53.0	0.010430377060091754	0.014889507653629385
53.5	0.01005201345959296	0.014389249012881798
54.0	0.00929528625859537	0.01427660590192237
54.5	0.008956143275221453	0.013910318310394411
55.0	0.008563937103972703	0.014046343161076133
55.5	0.007860273090849945	0.013577286504079581
56.0	0.007216593550976997	0.013388652739022698
56.5	0.006923592470102931	0.013045193940669546
57.0	0.006524465013479203	0.012429843425680804
57.5	0.005802344239356505	0.01284218356537801
58.0	0.005645461770857005	0.012127776626025226
58.5	0.005054845418858887	0.011697347234988815
59.0	0.004814907525859653	0.011439437166768244
59.5	0.0044296226399858805	0.010341285323459709
60.0	0.004226598268986527	0.00964433569653472
60.5	0.0037444153878630647	0.009283024623934141
61.0	0.0031514919407399544	0.008740663053213641
61.5	0.0029969165673654472	0.008353995431792601
62.0	0.0024985840203670356	0.008759542228192113
62.5	0.0023047880298676534	0.008393491613755936
63.0	0.002085613992993352	0.007712182474888426
63.5	0.0017695419608693597	0.007074240143816657
64.0	0.0016080453021198743	0.006707557590469065
64.5	0.0013104300309958231	0.0064328221487321155
65.0	0.0011696972283712717	0.006135257913820358
65.5	0.0010520353769966466	0.005585866022710384
66.0	0.0008651606718722423	0.005228504568306138
66.5	0.0007221207741226983	0.005237588690157706
67.0	0.0006413724447479557	0.004991211507070429
67.5	0.0005583170202482203	0.004485581385575829
68.0	0.00044757645424857337	0.004261875010935505
68.5	0.0004452693591235807	0.004378941694274827
69.0	0.00030684365162402194	0.004015971782031788
69.5	0.00032068622237397783	0.003734679974088925
70.0	0.0002653159393741543	0.0038588559701816464
70.5	0.00021225275149932345	0.0036208519776705964
71.0	0.00013150442212458082	0.0033968296335745666
71.5	0.00013842570749955877	0.003265386340000592
72.0	9.689799524969114e-05	0.0029979181957448947
72.5	6.45986634997941e-05	0.0031116671997992963
73.0	4.844899762484557e-05	0.0026113295666877825
73.5	2.0763856124933815e-05	0.002578231766202509
74.0	4.614190249985292e-06	0.0024703281970786806
74.5	0.0	0.00242814627474184
75.0	0.0	0.002284854126578865
75.5	0.0	0.002143852756969763
76.0	0.0	0.002080500881100575
76.5	0.0	0.002053011538454095
77.0	0.0	0.001910351329202533
77.5	0.0	0.0017261411365255437
78.0	0.0	0.0016249519183354824
78.5	0.0	0.0015871145760146086
79.0	0.0	0.0015168113721198743
79.5	0.0	0.001428418916885933
80.0	0.0	0.0013213842637652981
