# Supplementary material for: Learning naturalistic driving environment with statistical realism
Source: Nat Commun. 2023 Apr 11;14:2037. doi: 10.1038/s41467-023-37677-5 (PMC10090144; doi:10.1038/s41467-023-37677-5)
Supplement: Supplementary file 6 — Source Data [file 41467_2023_37677_MOESM6_ESM.zip › Source_data/Fig4/Fig4c/Fig4c-NeuralNDE.csv]

bins	ground_truth_probability_density	NeuralNDE_probability_density
0.33557046979865773	0.0	0.0
0.6711409395973155	0.0	0.0
1.0067114093959733	0.0	0.0
1.342281879194631	0.0	0.0
1.6778523489932886	0.0	0.0
2.0134228187919465	0.0	0.0
2.348993288590604	0.0	0.0
2.684563758389262	0.0	0.0
3.0201342281879198	0.0	0.0
3.3557046979865772	0.0	3.751748796497531e-05
3.691275167785235	0.0	7.034528993432861e-05
4.026845637583893	0.0	7.034528993432861e-05
4.3624161073825505	0.0	0.00015475963785552317
4.697986577181208	0.0	0.00022979461378547382
5.033557046979866	0.0003958949151416513	0.0004595892275709464
5.369127516778524	0.00128665847421037	0.0007269013293213967
5.704697986577181	0.0004948686439270654	0.0013459398807434894
6.0402684563758395	0.002078448304493669	0.0018805640842443827
6.375838926174497	0.003761001693845697	0.002931053747263696
6.7114093959731544	0.004552791524129001	0.0042629245700203195
7.046979865771813	0.006829187286193484	0.006438938871988871
7.38255033557047	0.007719950845262219	0.008872885903716661
7.718120805369128	0.013460427114816178	0.012286977308529415
8.053691275167786	0.017122455079876416	0.01647486690261974
8.389261744966444	0.021378325417649224	0.021642900869795135
8.724832214765101	0.026821880500846943	0.027528456794300635
9.060402684563758	0.03780796439602779	0.033582841414648526
9.395973154362416	0.04245972964894221	0.0409597174857618
9.731543624161075	0.05057557540934581	0.050071777375254915
10.067114093959733	0.06561958218472887	0.05934797627459533
10.40268456375839	0.0658175296422997	0.06816458594636451
10.738255033557047	0.08135640506160954	0.07822865209296916
11.073825503355705	0.09392606861735701	0.08728912543651068
11.409395973154362	0.09590554319306527	0.0946753808796152
11.74496644295302	0.1037244677671129	0.09992782919471174
12.080536912751679	0.10144807200504787	0.10178494484897749
12.416107382550337	0.10174499319140463	0.10292922823190978
12.751677852348994	0.09560862200670903	0.0993181700152809
13.087248322147651	0.09046198810986755	0.09505524544526057
13.422818791946309	0.08373177455245946	0.08671698374504481
13.758389261744966	0.07234979574213697	0.079011829654238
14.093959731543626	0.06096781693181413	0.07278392665205173
14.429530201342283	0.05760271015311041	0.06648567835993188
14.76510067114094	0.05087249659570232	0.05970439241026258
15.100671140939598	0.0454289415125046	0.054836498346807046
15.436241610738255	0.049981733036633606	0.05162875312580166
15.771812080536913	0.049981733036633606	0.04860859534462114
16.107382550335572	0.04038128134444832	0.04612306176694128
16.44295302013423	0.042855624564083865	0.04392828872099047
16.778523489932887	0.040579228802019356	0.042929385603923
17.114093959731544	0.040480255073233946	0.04302786900983106
17.449664429530202	0.03830283303995486	0.04285435062799305
17.78523489932886	0.03800591185359862	0.04116606366956917
18.120805369127517	0.03929257032780899	0.04025626458641852
18.456375838926174	0.03780796439602779	0.038708668207863284
18.79194630872483	0.03751104320967156	0.03736741801311541
19.12751677852349	0.034442857617323755	0.03616216871224058
19.46308724832215	0.03592746354910457	0.03501788532930846
19.798657718120808	0.03276030422797173	0.03451139924178167
20.134228187919465	0.036818227108173666	0.03395332660830266
20.469798657718123	0.030582882194692643	0.033409323032810516
20.80536912751678	0.03246338304161549	0.032626145471541655
21.140939597315437	0.031374672024975944	0.032485454891673
21.476510067114095	0.03226543558404466	0.032443247717712405
21.812080536912752	0.03117672456740512	0.03164600109845668
22.14765100671141	0.030780829652263468	0.030731512329310408
22.483221476510067	0.031374672024975944	0.0306658567253717
22.818791946308725	0.0325623567704009	0.030051507859945228
23.154362416107382	0.028207512703842728	0.029526263028435574
23.48993288590604	0.027613670331130248	0.0275847330262481
23.8255033557047	0.027019827958417484	0.02613562005360065
24.161073825503358	0.028801355076555204	0.025938653241784806
24.496644295302016	0.024644458467567854	0.024925681066730473
24.832214765100673	0.024248563552426206	0.0237110523938644
25.16778523489933	0.022961905078215834	0.0236688452199038
25.503355704697988	0.02444651100999703	0.022801253310713747
25.838926174496645	0.022664983891859593	0.021586624637847673
26.174496644295303	0.023357799993357485	0.021248967246162893
26.51006711409396	0.0211803779600784	0.020156270409182987
26.845637583892618	0.023555747450928314	0.01927460944200607
27.181208053691275	0.019893719485868027	0.019283988813997312
27.516778523489933	0.0211803779600784	0.0182757063249386
27.85234899328859	0.018013218638945182	0.01692976644419511
28.18791946308725	0.016924507622305456	0.016015277675048668
28.52348993288591	0.016231691520807744	0.015246169171766842
28.859060402684566	0.01573682287688068	0.014350439146603057
29.194630872483224	0.01415324321631407	0.013501605981395493
29.53020134228188	0.012767611013318287	0.012558979096275485
29.86577181208054	0.0128665847421037	0.011822698394962847
30.201342281879196	0.011678899996678743	0.010795657161921646
30.536912751677853	0.01217376864060581	0.010134411436538957
30.87248322147651	0.012965558470889113	0.009548200687086218
31.20805369127517	0.011777873725464157	0.008591504743979347
31.543624161073826	0.01128300508153709	0.008024052738509096
31.879194630872483	0.009402504234614242	0.0072971514091876985
32.214765100671144	0.01019429406489744	0.00744722136104752
32.5503355704698	0.009501477963399755	0.006771906577678116
32.88590604026846	0.007027134743764254	0.006218523630194593
33.22147651006711	0.00791789830283313	0.006199764886212236
33.557046979865774	0.007126108472549666	0.0058339693785535995
33.89261744966443	0.0064332923710519185	0.0054212770109389906
34.22818791946309	0.00633431864226637	0.005224310199122758
34.56375838926175	0.0049486864392706015	0.0044692707538276375
34.899328859060404	0.005542528811983191	0.004328580173959073
35.234899328859065	0.0036620279650602452	0.0038408528304143073
35.57046979865772	0.0051466338968415345	0.003329677056891594
35.90604026845638	0.003167159321133185	0.003184296791027246
36.241610738255034	0.003958949151416565	0.003076434013128008
36.577181208053695	0.004057922880201893	0.002879467201311825
36.91275167785235	0.004057922880201979	0.0025699479256008364
37.24832214765101	0.0025733169484207126	0.0026496725875263536
37.58389261744966	0.0024743432196353532	0.0022463595919029206
37.919463087248324	0.0015835796605665924	0.0018242878522969053
38.25503355704698	0.002375369490849939	0.0016085622964983335
38.59060402684564	0.0018805008469228285	0.0015429066925595936
38.9261744966443	0.0014846059317811804	0.0013412501947478533
39.261744966442954	0.0011876847454249694	0.0011958699288836007
39.597315436241615	0.0012866584742103563	0.0011067658949667602
39.93288590604027	0.0006928161014978989	0.0008769712811813072
40.26845637583893	0.0005938423727124721	0.0010504896630192978
40.604026845637584	0.0007917898302833129	0.0010692484070018078
40.939597315436245	0.0009897372878541204	0.0008722815951856667
41.2751677852349	0.0011876847454249694	0.0007644188172863801
41.61073825503356	0.0005938423727124721	0.0007784878752732296
41.946308724832214	0.0006928161014978989	0.0005909004354483675
42.281879194630875	0.0006928161014978843	0.0005393138894965145
42.61744966442953	0.00039589491514165645	0.000515865459518416
42.95302013422819	0.0005938423727124721	0.0005158654595184051
43.28859060402685	0.0003958949151416481	0.00043614079759283337
43.624161073825505	0.00019794745757082823	0.0003657955076585132
43.959731543624166	0.0003958949151416481	0.0002532430437635807
44.29530201342282	0.00039589491514165645	0.00031420896170667156
44.63087248322148	0.00029692118635623606	0.00028607084573293375
44.966442953020135	0.00029692118635624235	0.0002063461838073664
45.302013422818796	9.897372878541203e-05	0.00020165649781174016
45.63758389261745	0.0	0.00017351838183801268
45.97315436241611	0.0	0.00015475963785552152
46.308724832214764	0.0	6.56556039387075e-05
46.644295302013425	0.0	7.034528993432798e-05
46.97986577181208	0.0	3.282780196935375e-05
47.31543624161074	0.0	2.3448429978109324e-05
47.6510067114094	0.0	0.0
47.986577181208055	0.0	4.689685995621964e-06
48.322147651006716	0.0	0.0
48.65771812080537	0.0	0.0
48.99328859060403	0.0	0.0
49.328859060402685	0.0	0.0
49.664429530201346	0.0	0.0
50.0	0.0	0.0
