# Supplementary material for: Learning naturalistic driving environment with statistical realism
Source: Nat Commun. 2023 Apr 11;14:2037. doi: 10.1038/s41467-023-37677-5 (PMC10090144; doi:10.1038/s41467-023-37677-5)
Supplement: Supplementary file 6 — Source Data [file 41467_2023_37677_MOESM6_ESM.zip › Source_data/Fig4/Fig4c/Fig4c-SUMO.csv]

bins	ground_truth_probability_density	SUMO_probability_density
0.33557046979865773	0.0	0.0
0.6711409395973155	0.0	0.0
1.0067114093959733	0.0	0.0
1.342281879194631	0.0	0.0
1.6778523489932886	0.0	0.0
2.0134228187919465	0.0	0.0
2.348993288590604	0.0	0.0
2.684563758389262	0.0	0.0
3.0201342281879198	0.0	0.0
3.3557046979865772	0.0	0.0
3.691275167785235	0.0	0.0
4.026845637583893	0.0	0.0
4.3624161073825505	0.0	0.0
4.697986577181208	0.0	0.0
5.033557046979866	0.0003958949151416513	0.00026049218934789487
5.369127516778524	0.00128665847421037	0.0016497838658700054
5.704697986577181	0.0004948686439270654	0.0024823373337858287
6.0402684563758395	0.002078448304493669	0.003248490831867866
6.375838926174497	0.003761001693845697	0.0032587062118423016
6.7114093959731544	0.004552791524129001	0.003600921440985615
7.046979865771813	0.006829187286193484	0.004760367068083099
7.38255033557047	0.007719950845262219	0.004683751718274907
7.718120805369128	0.013460427114816178	0.0056388897458838575
8.053691275167786	0.017122455079876416	0.015517162181154995
8.389261744966444	0.021378325417649224	0.034231738294305813
8.724832214765101	0.026821880500846943	0.045892594535114545
9.060402684563758	0.03780796439602779	0.03977358193043261
9.395973154362416	0.04245972964894221	0.044477764408656376
9.731543624161075	0.05057557540934581	0.05097985376237906
10.067114093959733	0.06561958218472887	0.0565114820185317
10.40268456375839	0.0658175296422997	0.05237936081887587
10.738255033557047	0.08135640506160954	0.05083173075275014
11.073825503355705	0.09392606861735701	0.045989640644871606
11.409395973154362	0.09590554319306527	0.05361542179578157
11.74496644295302	0.1037244677671129	0.06418323237932659
12.080536912751679	0.10144807200504787	0.05519880569181751
12.416107382550337	0.10174499319140463	0.0515672381109089
12.751677852348994	0.09560862200670903	0.05873843485295686
13.087248322147651	0.09046198810986755	0.05336003729642089
13.422818791946309	0.08373177455245946	0.05014219260447629
13.758389261744966	0.07234979574213697	0.04526945635667448
14.093959731543626	0.06096781693181413	0.047230809311764266
14.429530201342283	0.05760271015311041	0.04836982417891316
14.76510067114094	0.05087249659570232	0.04747597843115078
15.100671140939598	0.0454289415125046	0.04318551884189132
15.436241610738255	0.049981733036633606	0.04376268781044646
15.771812080536913	0.049981733036633606	0.045948779124973894
16.107382550335572	0.04038128134444832	0.04794077821998696
16.44295302013423	0.042855624564083865	0.04217930391441023
16.778523489932887	0.040579228802019356	0.03851198250359084
17.114093959731544	0.040480255073233946	0.03785819818522749
17.449664429530202	0.03830283303995486	0.04093813524751732
17.78523489932886	0.03800591185359862	0.039625458920803415
18.120805369127517	0.03929257032780899	0.036811121737848694
18.456375838926174	0.03780796439602779	0.03788373663516356
18.79194630872483	0.03751104320967156	0.037761152075470435
19.12751677852349	0.034442857617323755	0.04483530270776132
19.46308724832215	0.03592746354910457	0.0429761035524151
19.798657718120808	0.03276030422797173	0.03887973618267022
20.134228187919465	0.036818227108173666	0.036959244747477894
20.469798657718123	0.030582882194692643	0.03266878515821844
20.80536912751678	0.03246338304161549	0.03623906045928077
21.140939597315437	0.031374672024975944	0.03613179896954928
21.476510067114095	0.03226543558404466	0.03526349167172296
21.812080536912752	0.03117672456740512	0.03263303132830794
22.14765100671141	0.030780829652263468	0.029573525025966975
22.483221476510067	0.031374672024975944	0.03178515479043048
22.818791946308725	0.0325623567704009	0.03427259981420352
23.154362416107382	0.028207512703842728	0.032367431448972826
23.48993288590604	0.027613670331130248	0.03175961634049441
23.8255033557047	0.027019827958417484	0.03479358419289894
24.161073825503358	0.028801355076555204	0.039048289952248266
24.496644295302016	0.024644458467567854	0.03890527463260629
24.832214765100673	0.024248563552426206	0.032469585248717105
25.16778523489933	0.022961905078215834	0.027249526081784763
25.503355704697988	0.02444651100999703	0.029573525025966975
25.838926174496645	0.022664983891859593	0.03146847801122323
26.174496644295303	0.023357799993357485	0.03206607773972722
26.51006711409396	0.0211803779600784	0.031151801232015986
26.845637583892618	0.023555747450928314	0.027361895261503465
27.181208053691275	0.019893719485868027	0.027254633771771977
27.516778523489933	0.0211803779600784	0.029701217275647316
27.85234899328859	0.018013218638945182	0.03105475512225892
28.18791946308725	0.016924507622305456	0.026217772704367332
28.52348993288591	0.016231691520807744	0.02477740412797336
28.859060402684566	0.01573682287688068	0.02148805177620778
29.194630872483224	0.01415324321631407	0.022570882053497072
29.53020134228188	0.012767611013318287	0.023337035551579115
29.86577181208054	0.0128665847421037	0.02300503570241023
30.201342281879196	0.011678899996678743	0.022392112903944595
30.536912751677853	0.01217376864060581	0.02191199004514651
30.87248322147651	0.012965558470889113	0.02180983624540224
31.20805369127517	0.011777873725464157	0.022606635883407566
31.543624161073826	0.01128300508153709	0.02202435922486521
31.879194630872483	0.009402504234614242	0.02020602158941716
32.214765100671144	0.01019429406489744	0.0198893448102097
32.5503355704698	0.009501477963399755	0.017534699726104608
32.88590604026846	0.007027134743764254	0.01594620814008081
33.22147651006711	0.00791789830283313	0.016232238779365117
33.557046979865774	0.007126108472549666	0.015726577470630627
33.89261744966443	0.0064332923710519185	0.016216915709403475
34.22818791946309	0.00633431864226637	0.014894024002714813
34.56375838926175	0.0049486864392706015	0.015123870052139426
34.899328859060404	0.005542528811983191	0.01481230096291971
35.234899328859065	0.0036620279650602452	0.013642639955847486
35.57046979865772	0.0051466338968415345	0.013898024455208458
35.90604026845638	0.003167159321133185	0.012718148068161827
36.241610738255034	0.003958949151416565	0.009888487815245709
36.577181208053695	0.004057922880201893	0.008713719118186376
36.91275167785235	0.004057922880201979	0.00894867285759839
37.24832214765101	0.0025733169484207126	0.007993534829989261
37.58389261744966	0.0024743432196353532	0.00619562795449021
37.919463087248324	0.0015835796605665924	0.006287566374259923
38.25503355704698	0.002375369490849939	0.006731935403147647
38.59060402684564	0.0018805008469228285	0.004893167007750615
38.9261744966443	0.0014846059317811804	0.003549844541113442
39.261744966442954	0.0011876847454249694	0.0032689215918167637
39.597315436241615	0.0012866584742103563	0.003141229342136355
39.93288590604027	0.0006928161014978989	0.002160552864591392
40.26845637583893	0.0005938423727124721	0.0014454762663814445
40.604026845637584	0.0007917898302833129	0.0012360609769057136
40.939597315436245	0.0009897372878541204	0.0009295995776728725
41.2751677852349	0.0011876847454249694	0.0008376611579030456
41.61073825503356	0.0005938423727124721	0.0007048612182354747
41.946308724832214	0.0006928161014978989	0.0006435689383889253
42.281879194630875	0.0006928161014978843	0.00038307674904101887
42.61744966442953	0.00039589491514165645	0.00035243060911774483
42.95302013422819	0.0005938423727124721	0.0001685537695780483
43.28859060402685	0.0003958949151416481	0.00012258455969312604
43.624161073825505	0.00019794745757082823	7.66153498082054e-05
43.959731543624166	0.0003958949151416481	6.63999698337766e-05
44.29530201342282	0.00039589491514165645	4.0861519897709546e-05
44.63087248322148	0.00029692118635623606	3.57538299104951e-05
44.966442953020135	0.00029692118635624235	1.0215379974427387e-05
45.302013422818796	9.897372878541203e-05	2.043075994885434e-05
45.63758389261745	0.0	0.0
45.97315436241611	0.0	0.0
46.308724832214764	0.0	0.0
46.644295302013425	0.0	0.0
46.97986577181208	0.0	0.0
47.31543624161074	0.0	0.0
47.6510067114094	0.0	0.0
47.986577181208055	0.0	0.0
48.322147651006716	0.0	0.0
48.65771812080537	0.0	0.0
48.99328859060403	0.0	0.0
49.328859060402685	0.0	0.0
49.664429530201346	0.0	0.0
50.0	0.0	0.0
