# Supplementary material for: Learning naturalistic driving environment with statistical realism
Source: Nat Commun. 2023 Apr 11;14:2037. doi: 10.1038/s41467-023-37677-5 (PMC10090144; doi:10.1038/s41467-023-37677-5)
Supplement: Supplementary file 6 — Source Data [file 41467_2023_37677_MOESM6_ESM.zip › Source_data/Fig4/Fig4d/Fig4d-NeuralNDE.csv]

bins	ground_truth_probability_density	NeuralNDE_probability_density
0.15353535353535352	0.00021648467375978337	4.101484820363251e-05
0.30707070707070705	0.00021648467375978337	0.00016405939281453004
0.4606060606060606	0.0008659386950391335	0.00027685022537451943
0.6141414141414141	0.00043296934751956673	0.00020507424101816254
0.7676767676767676	0.0006494540212793501	0.0005024318904944983
0.9212121212121211	0.0006494540212793501	0.00045116333023995764
1.0747474747474746	0.0	0.0003691336338326929
1.2282828282828282	0.0012989080425586993	0.000604969011003579
1.3818181818181818	0.0015153927163184823	0.0008613118122762821
1.5353535353535352	0.0006494540212793506	0.0008202969640726507
1.6888888888888887	0.002164846737597835	0.0010356249171417217
1.8424242424242423	0.0023813314113576155	0.0011381620376508014
1.995959595959596	0.0028143007588771816	0.00119968430995625
2.149494949494949	0.003896724127676109	0.0018969367294180079
2.3030303030303028	0.0025978160851173986	0.002327592635556143
2.4565656565656564	0.005845086191514147	0.002491652028370673
2.61010101010101	0.005195632170234797	0.002583935436828846
2.7636363636363637	0.00671102488655328	0.0032914415683415062
2.917171717171717	0.004113208801435893	0.004357827621635964
3.0707070707070705	0.00865938695039133	0.004829498375977724
3.224242424242424	0.01017477966670981	0.006285525487206677
3.3777777777777773	0.008009932929112002	0.007392926388704775
3.531313131313131	0.007576963581592413	0.009207833421715493
3.6848484848484846	0.011690172383028294	0.010622845684740811
3.8383838383838382	0.012556111078067426	0.013401601650536915
3.991919191919192	0.015803381184464175	0.015718940574042148
4.1454545454545455	0.020566044007179405	0.01946154547262361
4.298989898989898	0.025978160851174135	0.022322331134827105
4.452525252525252	0.030740823673889216	0.027028784966193806
4.6060606060606055	0.0361529405178838	0.031232806907066136
4.759595959595959	0.03940021062428055	0.03833862935834546
4.913131313131313	0.04567826616331426	0.04431654348402489
5.066666666666666	0.05368819909242624	0.05226317032347869
5.22020202020202	0.056286015177543634	0.06113263124751421
5.373737373737374	0.07317181973080672	0.07280135556144765
5.527272727272727	0.0824806607024774	0.08452134843563563
5.68080808080808	0.09308840971670733	0.09656946009545324
5.834343434343434	0.10499506677349486	0.11418533739891282
5.987878787878787	0.11300499970260684	0.1309501566021476
6.141414141414141	0.14114800729137866	0.14461835476600812
6.294949494949495	0.1532711490219265	0.16579227015113338
6.448484848484848	0.17210531563902767	0.1818598369349064
6.602020202020202	0.18769221214973203	0.19668670456051957
6.755555555555555	0.21085607224203007	0.21994212349198045
6.909090909090908	0.2374836871144822	0.23377438104865422
7.062626262626262	0.2411639265683985	0.24760663860532928
7.2161616161616156	0.26627614872453337	0.25692726285960477
7.369696969696969	0.2695234188309301	0.2628846695611824
7.523232323232323	0.2671420874195725	0.26683234870078204
7.6767676767676765	0.2671420874195725	0.2681550775553491
7.83030303030303	0.26735857209333225	0.26280263986477514
7.983838383838384	0.2450606506960746	0.25366658242741597
8.137373737373737	0.25869918514294094	0.24645822285562757
8.290909090909091	0.2409474418946387	0.23472797626938868
8.444444444444445	0.23142211624920825	0.22087521128861182
8.597979797979797	0.20695934811435515	0.2083656825865063
8.75151515151515	0.1920219056249277	0.1942053062441998
8.905050505050504	0.1742701623766255	0.17641511583587421
9.058585858585857	0.1599821739084798	0.1598963857218612
9.212121212121211	0.14223043066017757	0.1463717395267134
9.365656565656565	0.11885008589412098	0.13437489642715092
9.519191919191918	0.12123141730547861	0.120860503944054
9.672727272727272	0.0993664652557405	0.10718205206814259
9.826262626262626	0.0837795687450361	0.09600550593265272
9.97979797979798	0.08810926222023177	0.08500327290202832
10.133333333333333	0.07165642701448824	0.07626711023465459
10.286868686868686	0.07403775842584587	0.06522386235582656
10.44040404040404	0.060615708652739304	0.05806677134429268
10.593939393939394	0.05238929104986754	0.05174023100888238
10.747474747474747	0.046760689532113174	0.044808721662468486
10.901010101010101	0.034204578454045745	0.038728270416279964
11.054545454545455	0.03160676236892835	0.03318101219673868
11.208080808080807	0.03247270106396786	0.027787559657961328
11.36161616161616	0.02511222215613485	0.02312212067479781
11.515151515151514	0.023380344766056587	0.020220320164390813
11.668686868686867	0.019483620638380487	0.01659050609836934
11.822222222222221	0.01493744248942504	0.014139868918202297
11.975757575757575	0.01731877390078266	0.011761007722391614
12.129292929292928	0.00865938695039133	0.009679504176057264
12.282828282828282	0.010824233687989161	0.007249374419992041
12.436363636363636	0.0073604789078326295	0.006644405408988461
12.58989898989899	0.0073604789078326295	0.005352437690574039
12.743434343434343	0.006927509560313063	0.004542394438552297
12.896969696969697	0.0032472701063967486	0.0033837249767996796
13.05050505050505	0.0045461781489554475	0.003004337630916079
13.204040404040404	0.0036802394539163148	0.0020917572583852564
13.357575757575757	0.005195632170234797	0.0019379515776216348
13.51111111111111	0.002164846737597857	0.0014867882473816947
13.664646464646463	0.0025978160851173986	0.0012612065822616989
13.818181818181817	0.0025978160851173986	0.0009843563568871796
13.97171717171717	0.0012989080425586993	0.0008818192363780984
14.125252525252524	0.0010824233687989162	0.0008818192363780984
14.278787878787877	0.00043296934751956646	0.0007382672676653847
14.432323232323231	0.0008659386950391329	0.00045116333023995726
14.585858585858585	0.0010824233687989162	0.00035887992178178425
14.739393939393938	0.0012989080425586993	0.0004716707543417735
14.892929292929292	0.0006494540212793496	0.00027685022537451927
15.046464646464646	0.0008659386950391329	0.00022558166511997863
15.2	0.00043296934751956646	0.00012304454461089745
