# Supplementary material for: Learning naturalistic driving environment with statistical realism
Source: Nat Commun. 2023 Apr 11;14:2037. doi: 10.1038/s41467-023-37677-5 (PMC10090144; doi:10.1038/s41467-023-37677-5)
Supplement: Supplementary file 6 — Source Data [file 41467_2023_37677_MOESM6_ESM.zip › Source_data/Fig4/Fig4d/Fig4d-SUMO.csv]

bins	ground_truth_probability_density	SUMO_probability_density
0.15353535353535352	0.00021648467375978337	0.0050726398963342285
0.30707070707070705	0.00021648467375978337	0.0021117377542008136
0.4606060606060606	0.0008659386950391335	0.003743027236281864
0.6141414141414141	0.00043296934751956673	0.0028491699858264937
0.7676767676767676	0.0006494540212793501	0.002737437829519573
0.9212121212121211	0.0006494540212793501	0.00335196468920764
1.0747474747474746	0.0	0.005206718483902538
1.2282828282828282	0.0012989080425586993	0.005810072127959905
1.3818181818181818	0.0015153927163184823	0.003865932608219475
1.5353535353535352	0.0006494540212793506	0.0036536415112363298
1.6888888888888887	0.002164846737597835	0.004033530842679863
1.8424242424242423	0.0023813314113576155	0.0036983343737590933
1.995959595959596	0.0028143007588771816	0.0029720753577641055
2.149494949494949	0.003896724127676109	0.0053296238558401595
2.3030303030303028	0.0025978160851173986	0.007050299062966731
2.4565656565656564	0.005845086191514147	0.004726270211782769
2.61010101010101	0.005195632170234797	0.004726270211782769
2.7636363636363637	0.00671102488655328	0.004893868446243151
2.917171717171717	0.004113208801435893	0.0047933095055669355
3.0707070707070705	0.00865938695039133	0.005620127462238139
3.224242424242424	0.01017477966670981	0.009899469048793222
3.3777777777777773	0.008009932929112002	0.02201123479246355
3.531313131313131	0.007576963581592413	0.02286039918039609
3.6848484848484846	0.011690172383028294	0.05410071008381127
3.8383838383838382	0.012556111078067426	0.06092754483416416
3.991919191919192	0.015803381184464175	0.08033542038467638
4.1454545454545455	0.020566044007179405	0.07443596253167094
4.298989898989898	0.025978160851174135	0.1073075629171678
4.452525252525252	0.030740823673889216	0.08372090472077609
4.6060606060606055	0.0361529405178838	0.06749739562501113
4.759595959595959	0.03940021062428055	0.11951988760151366
4.913131313131313	0.04567826616331426	0.10006731918847867
5.066666666666666	0.05368819909242624	0.054972220903005256
5.22020202020202	0.056286015177543634	0.05888284637374751
5.373737373737374	0.07317181973080672	0.06807840283780711
5.527272727272727	0.0824806607024774	0.06720689201861313
5.68080808080808	0.09308840971670733	0.07903932737151656
5.834343434343434	0.10499506677349486	0.08479353342132254
5.987878787878787	0.11300499970260684	0.1174863623567277
6.141414141414141	0.14114800729137866	0.11327406006395677
6.294949494949495	0.1532711490219265	0.10758689330793447
6.448484848484848	0.17210531563902767	0.13587747528484695
6.602020202020202	0.18769221214973203	0.1067042092731098
6.755555555555555	0.21085607224203007	0.1410730205531196
6.909090909090908	0.2374836871144822	0.18164296650816186
7.062626262626262	0.2411639265683985	0.1784586000534146
7.2161616161616156	0.26627614872453337	0.1779111124875107
7.369696969696969	0.2695234188309301	0.16664851113177306
7.523232323232323	0.2671420874195725	0.1581010011742936
7.6767676767676765	0.2671420874195725	0.17038036515242422
7.83030303030303	0.26735857209333225	0.15243618084953267
7.983838383838384	0.2450606506960746	0.16019039249723302
8.137373737373737	0.25869918514294094	0.18680499212954166
8.290909090909091	0.2409474418946387	0.20231341542494233
8.444444444444445	0.23142211624920825	0.1877435422425198
8.597979797979797	0.20695934811435515	0.2042463817290544
8.75151515151515	0.1920219056249277	0.19039159434699382
8.905050505050504	0.1742701623766255	0.19717373623482395
9.058585858585857	0.1599821739084798	0.2144251811686126
9.212121212121211	0.14223043066017757	0.20036927590520187
9.365656565656565	0.11885008589412098	0.21244752200198005
9.519191919191918	0.12123141730547861	0.21318495423360573
9.672727272727272	0.0993664652557405	0.15412333640976716
9.826262626262626	0.0837795687450361	0.16550884313744246
9.97979797979798	0.08810926222023177	0.12196682182463522
10.133333333333333	0.07165642701448824	0.10106173537961027
10.286868686868686	0.07403775842584587	0.084994651302675
10.44040404040404	0.060615708652739304	0.0763354091888886
10.593939393939394	0.05238929104986754	0.06388844697629757
10.747474747474747	0.046760689532113174	0.0499442738691938
10.901010101010101	0.034204578454045745	0.03722915448146616
11.054545454545455	0.03160676236892835	0.0340559612423496
11.208080808080807	0.03247270106396786	0.025642529872438723
11.36161616161616	0.02511222215613485	0.022581068789628785
11.515151515151514	0.023380344766056587	0.016972114543021336
11.668686868686867	0.019483620638380487	0.013497244481876088
11.822222222222221	0.01493744248942504	0.013676015931967161
11.975757575757575	0.01731877390078266	0.012860371190926636
12.129292929292928	0.00865938695039133	0.013530764128768163
12.282828282828282	0.010824233687989161	0.012022380018624726
12.436363636363636	0.0073604789078326295	0.008357565291757709
12.58989898989899	0.0073604789078326295	0.008290525997973558
12.743434343434343	0.006927509560313063	0.007083818709858808
12.896969696969697	0.0032472701063967486	0.005988843578050979
13.05050505050505	0.0045461781489554475	0.007050299062966731
13.204040404040404	0.0036802394539163148	0.007385495531887495
13.357575757575757	0.005195632170234797	0.006893874044137042
13.51111111111111	0.002164846737597857	0.007039125847336121
13.664646464646463	0.0025978160851173986	0.007608959844501337
13.818181818181817	0.0025978160851173986	0.006815661534722196
13.97171717171717	0.0012989080425586993	0.007966502744683485
14.125252525252524	0.0010824233687989162	0.006480465065801433
14.278787878787877	0.00043296934751956646	0.0057206864029143685
14.432323232323231	0.0008659386950391329	0.006368732909494512
14.585858585858585	0.0010824233687989162	0.007284936591211265
14.739393939393938	0.0012989080425586993	0.002502800301275036
14.892929292929292	0.0006494540212793496	0.002022352029155275
15.046464646464646	0.0008659386950391329	0.0018212341478028163
15.2	0.00043296934751956646	0.001810060932172124
