# Supplementary material for: Learning naturalistic driving environment with statistical realism
Source: Nat Commun. 2023 Apr 11;14:2037. doi: 10.1038/s41467-023-37677-5 (PMC10090144; doi:10.1038/s41467-023-37677-5)
Supplement: Supplementary file 6 — Source Data [file 41467_2023_37677_MOESM6_ESM.zip › Source_data/Fig5/Fig5a/Fig5a.csv]

	rear_end	angle	sideswipe
Ground_truth	13.3	54.6	32.1
NeuralNDE	14.4295302	55.70469799	29.86577181
