# Supplementary material for: Learning naturalistic driving environment with statistical realism
Source: Nat Commun. 2023 Apr 11;14:2037. doi: 10.1038/s41467-023-37677-5 (PMC10090144; doi:10.1038/s41467-023-37677-5)
Supplement: Supplementary file 6 — Source Data [file 41467_2023_37677_MOESM6_ESM.zip › Source_data/Fig5/Fig5b/Fig5b.csv]

	No Injury	Minor Injury	Serious Injury	Fatal Injury
Ground_truth	95.76923076923077	4.230769230769231	0.0	0.0
NeuralNDE	89.93288590604027	10.06711409395973	0.0	0.0
