# Supplementary material for: Learning naturalistic driving environment with statistical realism
Source: Nat Commun. 2023 Apr 11;14:2037. doi: 10.1038/s41467-023-37677-5 (PMC10090144; doi:10.1038/s41467-023-37677-5)
Supplement: Supplementary file 6 — Source Data [file 41467_2023_37677_MOESM6_ESM.zip › Source_data/Fig5/Fig5c/Fig5c.csv]

bins	ground_truth_probability_density	NeuralNDE_probability_density
0.5	0.0	0.0
1.0	0.0	0.0
1.5	0.0009383675012055415	0.003005941007859725
2.0	0.0033885493099089	0.014547468513973535
2.5	0.007350545426110076	0.0177375361951392
3.0	0.017385864536224895	0.022624199651766777
3.5	0.04506770582178837	0.04213724305378472
4.0	0.09469692032999256	0.07982475816934247
4.5	0.1398167576796257	0.12429281109553178
5.0	0.15681163575701496	0.14560035890088066
5.5	0.14195415032126055	0.14088759285793093
6.0	0.12131006529473863	0.12990575198575502
6.5	0.11523674230082498	0.12152944967313863
7.0	0.12394270745089862	0.12425920067103943
7.5	0.13760116774622372	0.13384401694257658
8.0	0.15000847137327478	0.14781426294896402
8.5	0.1652830090317872	0.16633652948985952
9.0	0.17878507474357805	0.18164096321631304
9.5	0.19246960080282552	0.1964266273473411
10.0	0.20795266457271697	0.20758528827880285
