# Supplementary material for: Learning naturalistic driving environment with statistical realism
Source: Nat Commun. 2023 Apr 11;14:2037. doi: 10.1038/s41467-023-37677-5 (PMC10090144; doi:10.1038/s41467-023-37677-5)
Supplement: Supplementary file 6 — Source Data [file 41467_2023_37677_MOESM6_ESM.zip › Source_data/Fig5/Fig5d/Fig5d.csv]

bins	ground_truth_probability_density	NeuralNDE_probability_density
0.4444444444444444	0.009099557954290592	0.04096558067460167
0.8888888888888888	0.04510711107574102	0.09108512853177168
1.3333333333333333	0.18319575173092367	0.19928568372818192
1.7777777777777777	0.36053132302616825	0.32935886222763056
2.2222222222222223	0.42842802468510555	0.3830345429136402
2.6666666666666665	0.3887741370703441	0.362311646765791
3.1111111111111107	0.3192333292336188	0.3138819304483403
3.5555555555555554	0.2690473951136223	0.2756361229417803
4.0	0.24658337011018575	0.25444050176826244
