# Supplementary material for: Learning naturalistic driving environment with statistical realism
Source: Nat Commun. 2023 Apr 11;14:2037. doi: 10.1038/s41467-023-37677-5 (PMC10090144; doi:10.1038/s41467-023-37677-5)
Supplement: Supplementary file 6 — Source Data [file 41467_2023_37677_MOESM6_ESM.zip › Source_data/Fig8/Fig8a/Fig8a.csv]

bins	ground_truth_probability_density	NeuralNDE_probability_density
1.0588235294117647	0.15875839578557693	0.15316088018153629
2.1176470588235294	0.09420554735133713	0.10421144408913295
3.1764705882352944	0.07090042244955758	0.07584038907593227
4.235294117647059	0.059231749404720334	0.07436203864629573
5.294117647058823	0.06383017322002307	0.07513429963955508
6.352941176470589	0.09148515848762945	0.09170307361615462
7.411764705882353	0.10726893752934433	0.0983628515718859
8.470588235294118	0.11078104700990087	0.09451264007247824
9.529411764705882	0.08484299075441445	0.07146956312164345
10.588235294117647	0.055328382642581476	0.057093987011233194
11.647058823529411	0.03186215180132687	0.031919407439890246
12.705882352941178	0.012207227185368204	0.0129916174604437
13.764705882352942	0.002959746259499159	0.0029740222373981773
14.823529411764707	0.0007042631068481668	0.0005377412107801298
15.882352941176471	7.36484294743181e-05	0.00011346475783019025
16.941176470588236	4.603026842144881e-06	3.853520077251744e-05
18.0	0.0	1.848911148176342e-05
