# Supplementary material for: Learning naturalistic driving environment with statistical realism
Source: Nat Commun. 2023 Apr 11;14:2037. doi: 10.1038/s41467-023-37677-5 (PMC10090144; doi:10.1038/s41467-023-37677-5)
Supplement: Supplementary file 6 — Source Data [file 41467_2023_37677_MOESM6_ESM.zip › Source_data/Fig8/Fig8b/Fig8b.csv]

bins	ground_truth_probability_density	NeuralNDE_probability_density
1.0	0.0	1.7811511989863826e-07
2.0	0.0	0.0009708164610075277
3.0	0.000270867847986444	0.0009835516920802805
4.0	0.02305316358948193	0.02327822124979283
5.0	0.008674070387844963	0.0105030923901829
6.0	0.013259926046778248	0.013312145946104324
7.0	0.014448384976703265	0.015703430488303492
8.0	0.016676220532622778	0.016002931062413052
9.0	0.011800599268866785	0.012297067877801984
10.0	0.011907686557605612	0.012427982490927483
11.0	0.017075173176943896	0.01629895839168459
12.0	0.013736569469204006	0.013484917612406003
13.0	0.01348669912881341	0.014107786186691541
14.0	0.016037896301708987	0.01635764732369119
15.0	0.015884614496259292	0.016089316895563893
16.0	0.015798524715116315	0.01595457280736057
17.0	0.016193277857918267	0.01596748615355322
18.0	0.017031078410992617	0.016841229874215994
19.0	0.01712766694593352	0.017564199145884564
20.0	0.01828252986370518	0.01865087949238616
21.0	0.020103013772265234	0.02092879376076984
22.0	0.02042847514000088	0.021706533431807246
23.0	0.02056285918861431	0.021454678652270572
24.0	0.020848425291917848	0.02127050761829538
25.0	0.020501966416586352	0.021930246022399937
26.0	0.020539761930258877	0.021522362397832055
27.0	0.020394879127847525	0.021464296868745097
28.0	0.02037598137101126	0.021263561128619334
29.0	0.019521382811860232	0.02064514543233126
30.0	0.018889357833225196	0.01959747229708747
31.0	0.018007462514199563	0.018759885945764124
32.0	0.017364938781766603	0.01815500699858835
33.0	0.017438430058352074	0.01829464925258888
34.0	0.017446829061390414	0.018697100365999853
35.0	0.017950769243690774	0.018870940723020924
36.0	0.017138165699731443	0.017926663414878294
37.0	0.017125567195173934	0.01754790161241384
38.0	0.016291966143618754	0.01699218243833009
39.0	0.015979103280440613	0.01679812601520052
40.0	0.016197477359437436	0.016488829109496537
41.0	0.01597280402816186	0.01623056218564351
42.0	0.015389073316997272	0.01626850070618192
43.0	0.015485661851938176	0.016158069331844768
44.0	0.015470963596621081	0.01588822492519833
45.0	0.0156347441558687	0.015908173818626976
46.0	0.014754948587602651	0.01521717621098021
47.0	0.014456783979741605	0.014606686637527627
48.0	0.013936045791364565	0.014169503075736419
49.0	0.013169636764116099	0.013127351509209486
50.0	0.013173836265635269	0.012767915197254035
51.0	0.012730788855362869	0.012690613235218026
52.0	0.011953881074316478	0.01168550961363001
53.0	0.01152973142088034	0.010966458874599207
54.0	0.0112861603327685	0.010968507198478042
55.0	0.010941801208196588	0.010221225212943306
56.0	0.010303476977282797	0.009739423813617488
57.0	0.010544948314635053	0.00970905518567477
58.0	0.010145995670313934	0.009275344868721587
59.0	0.009169611567106984	0.008356270850044614
60.0	0.009333392126354602	0.00820496205569072
61.0	0.008682469390883301	0.007624039592141312
62.0	0.008081940673642039	0.007475936869945594
63.0	0.008300314752638862	0.0067926872700144175
64.0	0.007922359615913591	0.006667650455845574
65.0	0.007006868284734602	0.006032313823167131
66.0	0.007212643859173916	0.005921615276150127
67.0	0.007019466789292111	0.005681961382326509
68.0	0.007042564047647544	0.006167948486969944
69.0	0.006183765986977346	0.005068087621595853
70.0	0.005994788418614711	0.004562418796203619
71.0	0.005463551476439747	0.004381542891946552
72.0	0.005159087616299945	0.0041121437730998614
73.0	0.0047370377136233925	0.003537010050947158
74.0	0.00380684812712731	0.003155131233884478
75.0	0.0038887384067511186	0.0027487615878357347
76.0	0.0033994964797678514	0.0025075937154929785
77.0	0.002933351811140018	0.002225815595813333
78.0	0.0027968680117670033	0.0021073690410807386
79.0	0.002605790692644783	0.002018845826491115
80.0	0.0025260001637805595	0.0019402970586158157
