# Supplementary material for: Learning naturalistic driving environment with statistical realism
Source: Nat Commun. 2023 Apr 11;14:2037. doi: 10.1038/s41467-023-37677-5 (PMC10090144; doi:10.1038/s41467-023-37677-5)
Supplement: Supplementary file 6 — Source Data [file 41467_2023_37677_MOESM6_ESM.zip › Source_data/Fig8/Fig8c/Fig8c.csv]

bins	ground_truth_probability_density	NeuralNDE_probability_density
1.0	0.0	1.6886244127808605e-06
2.0	0.0	0.00920384736186208
3.0	0.002706218007887891	0.009324584007375911
4.0	0.2303222287488462	0.2206897017551562
5.0	0.08666191155492155	0.09957480437286179
6.0	0.13247881178148863	0.12620609998682872
7.0	0.14435260552152387	0.14887672704061816
8.0	0.16661072417554754	0.15171614899070918
9.0	0.1178988000335655	0.11658262945839061
10.0	0.11896870017621884	0.11782376840178453
