# Supplementary material for: Learning naturalistic driving environment with statistical realism
Source: Nat Commun. 2023 Apr 11;14:2037. doi: 10.1038/s41467-023-37677-5 (PMC10090144; doi:10.1038/s41467-023-37677-5)
Supplement: Supplementary file 6 — Source Data [file 41467_2023_37677_MOESM6_ESM.zip › Source_data/Fig8/Fig8d/Fig8d.csv]

bins	ground_truth_probability_density	NeuralNDE_probability_density
0.4444444444444444	0.008542141230068337	0.04133435639400624
0.8888888888888888	0.015802961275626425	0.05922931068827882
1.3333333333333333	0.04740888382687927	0.12893331169166525
1.7777777777777777	0.14564350797266515	0.23736544661762862
2.2222222222222223	0.333143507972665	0.3119332895581409
2.6666666666666665	0.47921412300683397	0.3373647088334897
3.1111111111111107	0.5505410022779047	0.4730874790653753
3.5555555555555554	0.3476651480637811	0.33696630539836636
4.0	0.32203872437357617	0.3237857917530487
