# Supplementary material for: Learning naturalistic driving environment with statistical realism
Source: Nat Commun. 2023 Apr 11;14:2037. doi: 10.1038/s41467-023-37677-5 (PMC10090144; doi:10.1038/s41467-023-37677-5)
Supplement: Supplementary file 6 — Source Data [file 41467_2023_37677_MOESM6_ESM.zip › Source_data/Fig9/Fig9a/Fig9a.csv]

bins	ground_truth_probability_density	NeuralNDE_probability_density
1.0588235294117647	0.0026312743443348864	0.004991512297992337
2.1176470588235294	0.003569380849706455	0.00630983510250241
3.1764705882352944	0.007825181093587227	0.011682252119202425
4.235294117647059	0.014655054065621696	0.01963244307769829
5.294117647058823	0.0267360354030897	0.03168956179589309
6.352941176470589	0.07020926370079647	0.07825352833381752
7.411764705882353	0.13006503487279708	0.16487538741641647
8.470588235294118	0.19969084208854546	0.18859312165816716
9.529411764705882	0.2035233503726854	0.18746349009476063
10.588235294117647	0.1517673280519418	0.1237427095624163
11.647058823529411	0.08621427590829439	0.07281469200024912
12.705882352941178	0.03622006336593147	0.03776994834921353
13.764705882352942	0.009243781174880821	0.012474755331837303
14.823529411764707	0.0018762130107431367	0.002893265696920962
15.882352941176471	0.00018304517177981824	0.0008699924156480597
16.941176470588236	3.432096970871592e-05	0.00028379162661972565
18.0	0.0	0.00010415756508915463
