# Supplementary material for: Learning naturalistic driving environment with statistical realism
Source: Nat Commun. 2023 Apr 11;14:2037. doi: 10.1038/s41467-023-37677-5 (PMC10090144; doi:10.1038/s41467-023-37677-5)
Supplement: Supplementary file 6 — Source Data [file 41467_2023_37677_MOESM6_ESM.zip › Source_data/Fig9/Fig9b/Fig9b.csv]

bins	ground_truth_probability_density	NeuralNDE_probability_density
1.0	0.0	1.2987185025048384e-07
2.0	0.0	0.002299640852385317
3.0	0.0003851474138164854	0.0017336593289937088
4.0	0.008546475358702434	0.011791065284241427
5.0	0.004754671946621823	0.009152069287151596
6.0	0.004632618188722233	0.006577749471486505
7.0	0.005674143589465405	0.008085821396595123
8.0	0.0064037538311318455	0.0075481519365581205
9.0	0.009555453090672381	0.009224927395142118
10.0	0.008145054110499336	0.009115575297231211
11.0	0.010230817217716782	0.011352098430394792
12.0	0.014795627763161463	0.015260072276282101
13.0	0.014375220374840653	0.014683960748570955
14.0	0.014443028018118201	0.01466110330292687
15.0	0.014543383330168977	0.014885781603860207
16.0	0.014334535788874121	0.014894742761527491
17.0	0.014025332935528493	0.014477724250373187
18.0	0.01574493476904717	0.015988653356187314
19.0	0.014893270769481135	0.015932418845028856
20.0	0.014768504705850444	0.015852417785274558
21.0	0.014057880604301716	0.014973445102779284
22.0	0.013349968808484092	0.014432139230935268
23.0	0.013040765955138462	0.014305124561390294
24.0	0.013732403916569475	0.014251617359087095
25.0	0.013992785266755268	0.0150046143468394
26.0	0.013528980986736825	0.014935262778805641
27.0	0.014608478667715426	0.015309943066778287
28.0	0.014177222056470205	0.014940587524665911
29.0	0.014437603406655999	0.014658765609622362
30.0	0.014030757546990697	0.014561361721934498
31.0	0.013911416094822208	0.014632791239572264
32.0	0.014603054056253222	0.014633570470673768
33.0	0.014348097317529632	0.014749546032947449
34.0	0.015015324527380726	0.015271630870954395
35.0	0.015405896552659415	0.015403191055258135
36.0	0.015929371558762104	0.015808910715440647
37.0	0.016810870921370256	0.016372035058126743
38.0	0.017768314844449268	0.017507764388567226
39.0	0.02087661721229217	0.020047927907616437
40.0	0.024446011554422414	0.02471889887372534
41.0	0.01937942444872386	0.019712468918419438
42.0	0.01717974450080013	0.01760529814810534
43.0	0.016970896959505277	0.01724282581405624
44.0	0.016390463533049446	0.01612943444185884
45.0	0.015956494616073125	0.015553972273398947
46.0	0.015541511839214516	0.015400853361953626
47.0	0.015883262361333368	0.015175395829918786
48.0	0.015736797851853862	0.015179681600977052
49.0	0.015487265724592476	0.01526253984143686
50.0	0.015850714692560147	0.015499945583694745
51.0	0.016027014565081776	0.015609167809755402
52.0	0.016146356017250264	0.015759559412345463
53.0	0.015864276221215657	0.015975276555611515
54.0	0.015932083864493206	0.016041121583688513
55.0	0.016281971303805366	0.01598956245913907
56.0	0.01600531611923296	0.015961640011335217
57.0	0.01572052401746725	0.015450983896150313
58.0	0.015769345520627084	0.015158642361236473
59.0	0.015430307304239334	0.01484915774208957
60.0	0.014681710922455179	0.014032133932163777
61.0	0.01441319265507608	0.013665895314457412
62.0	0.01338794108871952	0.012621725638443522
63.0	0.012704440044481813	0.011849767360554646
64.0	0.012167403509723616	0.011039107271291126
65.0	0.011435080962326073	0.010629101840050349
66.0	0.011353711790393014	0.009945586292182052
67.0	0.010838373701483632	0.009274668313788053
68.0	0.010097914236892783	0.008986352806231978
69.0	0.010043668122270743	0.008148030012865105
70.0	0.00960698689956332	0.00790503978104645
71.0	0.008739049065610675	0.00741100726269361
72.0	0.008532913830046923	0.0067708689128089744
73.0	0.007518511486614771	0.0062693038271416065
74.0	0.007024871843554205	0.0054707218199513815
75.0	0.0067102443787463726	0.004989806358473839
76.0	0.006007757194390952	0.004269537076984656
77.0	0.005473432965363856	0.00382771304243251
78.0	0.004963519487916678	0.003439266338333313
79.0	0.004347826086956522	0.0031036774772860627
80.0	0.004073883208115219	0.0027562702778660183
