# Supplementary material for: Learning naturalistic driving environment with statistical realism
Source: Nat Commun. 2023 Apr 11;14:2037. doi: 10.1038/s41467-023-37677-5 (PMC10090144; doi:10.1038/s41467-023-37677-5)
Supplement: Supplementary file 6 — Source Data [file 41467_2023_37677_MOESM6_ESM.zip › Source_data/Fig9/Fig9c/Fig9c.csv]

bins	ground_truth_probability_density	NeuralNDE_probability_density
0.15353535353535352	0.0039043027782860824	0.002407174573870419
0.30707070707070705	0.0007808605556572165	0.008042151417248898
0.4606060606060606	0.003123442222628866	0.008698653573759011
0.6141414141414141	0.002342581666971649	0.010449325991119316
0.7676767676767676	0.007027745000914948	0.00782331736507886
0.9212121212121211	0.002342581666971649	0.008534528034631483
1.0747474747474746	0.00780860555657217	0.009108967421577841
1.2282828282828282	0.00780860555657216	0.008124214186812657
1.3818181818181818	0.00390430277828608	0.008206276956376421
1.5353535353535352	0.008589466112229388	0.009327801473747878
1.6888888888888887	0.014836350557487124	0.010039012143300503
1.8424242424242423	0.009370326667886592	0.009683406808524177
1.995959595959596	0.008589466112229376	0.009956949373736725
2.149494949494949	0.008589466112229398	0.010203137682428046
2.3030303030303028	0.00780860555657216	0.01195381009978832
2.4565656565656564	0.006246884445257728	0.01277443779542596
2.61010101010101	0.014055490001829886	0.014497755956265011
2.7636363636363637	0.01327462944617267	0.014497755956265011
2.917171717171717	0.01639807166880158	0.01756143268664559
3.0707070707070705	0.033577003893260286	0.018682957204016987
3.224242424242424	0.01171290833485824	0.020160087056164743
3.3777777777777773	0.019521513891430455	0.019448876386612173
3.531313131313131	0.018740653335773183	0.02103542326484489
3.6848484848484846	0.014836350557487102	0.022786095682205194
3.8383838383838382	0.021864095558402043	0.023661431890885348
3.991919191919192	0.008589466112229376	0.026834525647350897
4.1454545454545455	0.01327462944617267	0.029761431095125152
4.298989898989898	0.014836350557487188	0.03263362802985709
4.452525252525252	0.01717893222445875	0.03520492814285484
4.6060606060606055	0.03591958556023193	0.03999192303407442
4.759595959595959	0.02811098000365977	0.044587438129645225
4.913131313131313	0.03045356167063142	0.04860851383826967
5.066666666666666	0.0343578644489175	0.05407936514252061
5.22020202020202	0.047632493895090174	0.05818250362070883
5.373737373737374	0.06637314723086335	0.06102734629891932
5.527272727272727	0.07027745000914942	0.06685380293794659
5.68080808080808	0.08120949778835093	0.07095694141613519
5.834343434343434	0.09136068501189426	0.08250043766810428
5.987878787878787	0.09526498779018035	0.09002285821144933
6.141414141414141	0.09292240612320869	0.10856904413286005
6.294949494949495	0.09057982445623705	0.11877218181528806
6.448484848484848	0.0983884300128092	0.13947935400187791
6.602020202020202	0.09682670890149477	0.15129639281905996
6.755555555555555	0.10853961723635364	0.15974885808412861
6.909090909090908	0.13430801557304115	0.15764258033199105
7.062626262626262	0.13821231835132722	0.1592564814667451
7.2161616161616156	0.13821231835132722	0.16032329747107402
7.369696969696969	0.14602092390789936	0.16718921585790894
7.523232323232323	0.18974911502470346	0.1625663465058169
7.6767676767676765	0.17413190391155917	0.16439908169274098
7.83030303030303	0.16163813502104368	0.17580580666210419
7.983838383838384	0.2022428839152189	0.18496948259672452
8.137373737373737	0.2022428839152189	0.19156185841834694
8.290909090909091	0.22879214280756424	0.20028786624862718
8.444444444444445	0.22332611891796372	0.2046919015485492
8.597979797979797	0.23503902725282472	0.20677082504416694
8.75151515151515	0.2623691467008245	0.2157977296961786
8.905050505050504	0.25456054114425236	0.20337889723552896
9.058585858585857	0.21551751336139158	0.1974977320834592
9.212121212121211	0.19365341780298953	0.19142508713574063
9.365656565656565	0.16398071668801534	0.19120625308357062
9.519191919191918	0.17022760113327307	0.18113988668374886
9.672727272727272	0.17569362502287358	0.16292195184059322
9.826262626262626	0.17335104335590193	0.14560670746263896
9.97979797979798	0.18428309113510294	0.13045244934986383
10.133333333333333	0.15226780835315712	0.11680267534575774
10.286868686868686	0.14992522668618546	0.10367263221555545
10.44040404040404	0.13118457335041225	0.095356938233094
10.593939393939394	0.09995015112412364	0.08589236547673988
10.747474747474747	0.09214154556755147	0.08211747807680671
10.901010101010101	0.0780860555657216	0.06958922859007205
11.054545454545455	0.08901810334492262	0.06389954323365106
11.208080808080807	0.053098517784691296	0.05470851304251011
11.36161616161616	0.04841335445074738	0.05066008307736378
11.515151515151514	0.05466023889600512	0.04554483710788913
11.668686868686867	0.03279614333760306	0.03996456877755317
11.822222222222221	0.04216647000548966	0.0349313855776423
11.975757575757575	0.03513872500457471	0.0320318343863893
12.129292929292928	0.021864095558402043	0.025795063899543218
12.282828282828282	0.022644956114059263	0.021336320086578698
12.436363636363636	0.014055490001829886	0.016111657091019038
12.58989898989899	0.010151187223543806	0.01408744210844619
12.743434343434343	0.006246884445257728	0.01206322712587334
12.896969696969697	0.007027745000914943	0.011242599430235697
13.05050505050505	0.003123442222628864	0.007878025878121364
13.204040404040404	0.003123442222628864	0.00733094074769627
13.357575757575757	0.001561721111314432	0.00571703961294224
13.51111111111111	0.0031234422226289	0.005115245969474695
13.664646464646463	0.0	0.00311838524342304
13.818181818181817	0.0	0.002926905447774257
13.97171717171717	0.000780860555657216	0.0025986543695191997
14.125252525252524	0.0	0.002680717139082964
14.278787878787877	0.000780860555657216	0.002106277752136615
14.432323232323231	0.000780860555657216	0.0013130043130202274
14.585858585858585	0.0	0.0013950670825839916
14.739393939393938	0.000780860555657216	0.0011215245173714441
14.892929292929292	0.001561721111314432	0.0010668160043289347
15.046464646464646	0.0	0.0006838564130313685
15.2	0.0	0.0006291478999888589
