# Supplementary material for: Learning naturalistic driving environment with statistical realism
Source: Nat Commun. 2023 Apr 11;14:2037. doi: 10.1038/s41467-023-37677-5 (PMC10090144; doi:10.1038/s41467-023-37677-5)
Supplement: Supplementary file 6 — Source Data [file 41467_2023_37677_MOESM6_ESM.zip › Source_data/Fig9/Fig9d/Fig9d.csv]

bins	ground_truth_probability_density	NeuralNDE_probability_density
0.33557046979865773	0.0	0.0
0.6711409395973155	0.0	0.0
1.0067114093959733	0.0	0.0
1.342281879194631	0.0	0.0
1.6778523489932886	0.0	0.0
2.0134228187919465	0.0	0.0
2.348993288590604	0.0	0.0
2.684563758389262	0.0	0.0
3.0201342281879198	0.0	0.0
3.3557046979865772	0.0	0.0
3.691275167785235	0.0	0.0
4.026845637583893	0.0	0.0
4.3624161073825505	0.0	0.0
4.697986577181208	0.0	0.0
5.033557046979866	0.0	0.0
5.369127516778524	0.0	0.0
5.704697986577181	0.0	0.0
6.0402684563758395	0.0	0.0
6.375838926174497	0.0	0.0
6.7114093959731544	0.0	0.0
7.046979865771813	0.0	0.0
7.38255033557047	0.0	0.0
7.718120805369128	0.0	0.0
8.053691275167786	0.0	0.0
8.389261744966444	0.0	3.7624995791387524e-05
8.724832214765101	0.0	5.0166661055183365e-05
9.060402684563758	0.0	8.77916568465709e-05
9.395973154362416	0.0003585609433281196	0.00016304164842934594
9.731543624161075	0.0003585609433281178	0.0002508333052759155
10.067114093959733	0.0	0.00020066664422073346
10.40268456375839	0.0003585609433281196	0.00016304164842934594
10.738255033557047	0.0007171218866562392	0.00011287498737416258
11.073825503355705	0.0003585609433281196	0.00018812497895693764
11.409395973154362	0.0	0.0002132083094845293
11.74496644295302	0.0007171218866562392	0.00036370829265007943
12.080536912751679	0.0007171218866562356	0.0007023332547725635
12.416107382550337	0.0003585609433281196	0.0007399582505639547
12.751677852348994	0.001792804716640598	0.0008026665768829338
13.087248322147651	0.001792804716640598	0.0014924581663917052
13.422818791946309	0.005019853206593675	0.0041889161981078105
13.758389261744966	0.013983876789796665	0.008227332413050072
14.093959731543626	0.017210925279749652	0.010798373792128162
14.429530201342283	0.011832511129827947	0.01155087370795597
14.76510067114094	0.02115509565635906	0.0105600821521161
15.100671140939598	0.012908193959812308	0.011136998754250707
15.436241610738255	0.022230778486343417	0.011387832059526624
15.771812080536913	0.020796534713030942	0.012917915221709717
16.107382550335572	0.01900372999639024	0.012993165213292423
16.44295302013423	0.017928047166405982	0.014498165044947994
16.778523489932887	0.017928047166405982	0.014009040099659954
17.114093959731544	0.01900372999639034	0.013908706777549587
17.449664429530202	0.01864516905306222	0.01425987340493587
17.78523489932886	0.016135242449765386	0.01543878993973268
18.120805369127517	0.019720851883046578	0.01833591461566952
18.456375838926174	0.027250631692937094	0.023415289047506838
18.79194630872483	0.036931777162796324	0.03061420490892565
19.12751677852349	0.046612922632655554	0.05261228578162355
19.46308724832215	0.04840572734929564	0.050016161072017284
19.798657718120808	0.0455372398026712	0.04837320292246056
20.134228187919465	0.04446155697268683	0.04576453654759102
20.469798657718123	0.04840572734929615	0.04749528635399485
20.80536912751678	0.04912284923595239	0.05147099424261813
21.140939597315437	0.05342558055588982	0.05571007710178113
21.476510067114095	0.0602382384791241	0.058042826840847155
21.812080536912752	0.05916255564913974	0.05449353557119293
22.14765100671141	0.061313921309108455	0.054995202181744765
22.483221476510067	0.05306701961256171	0.05695170196289692
22.818791946308725	0.0566526290458429	0.0554843271270328
23.154362416107382	0.05593550715918666	0.05410474394801526
23.48993288590604	0.05019853206593675	0.05173436921315785
23.8255033557047	0.05234989772590491	0.04980295276253276
24.161073825503358	0.05306701961256171	0.04893757785933137
24.496644295302016	0.04697148357598367	0.0476583280024242
24.832214765100673	0.052708458669233585	0.047921702972963914
25.16778523489933	0.05163277583924923	0.04857386956668129
25.503355704697988	0.0437444350860306	0.04715666139187236
25.838926174496645	0.04446155697268683	0.04807220295612946
26.174496644295303	0.047688605462639914	0.046429244806572206
26.51006711409396	0.05234989772590547	0.044635786673849404
26.845637583892618	0.047688605462639914	0.04650449479815498
27.181208053691275	0.040517386596077516	0.04588995320022898
27.516778523489933	0.04482011791601495	0.04552624490757891
27.85234899328859	0.0455372398026712	0.0437453284401199
28.18791946308725	0.044102996029358243	0.04286741187165373
28.52348993288591	0.0455372398026712	0.04206474529477125
28.859060402684566	0.04338587414270247	0.03881645399144813
29.194630872483224	0.040517386596077516	0.04050957880206057
29.53020134228188	0.03227048489953077	0.039217787279889595
29.86577181208054	0.034421850559499485	0.03796362075351001
30.201342281879196	0.041951630369389994	0.03823953738931352
30.536912751677853	0.03549753338948384	0.034915996094407625
30.87248322147651	0.039083142822765045	0.03648370425238211
31.20805369127517	0.03406328961617136	0.03333574627116935
31.543624161073826	0.03119480206954641	0.03259578802060539
31.879194630872483	0.030477680182890172	0.0319561630921518
32.214765100671144	0.031911923956202314	0.03220699639742738
32.5503355704698	0.03227048489953111	0.030739621561563932
32.88590604026846	0.031194802069546074	0.02983662166256999
33.22147651006711	0.030119119239562366	0.03037591326891385
33.557046979865774	0.029043436409577385	0.029410205043600937
33.89261744966443	0.02940199735290612	0.028494663479344453
34.22818791946309	0.024382144146311877	0.027265580283491873
34.56375838926175	0.02509926603296811	0.027491330258240194
34.899328859060404	0.027250631692937382	0.02641274704555432
35.234899328859065	0.02079653471303072	0.026161913740277848
35.57046979865772	0.023665022259656145	0.025221288845493704
35.90604026845638	0.02509926603296811	0.025120955523382803
36.241610738255034	0.026533509806281136	0.02545958048550583
36.577181208053695	0.025457826976296227	0.0242681222854447
36.91275167785235	0.0229479003729999	0.023026497424329412
37.24832214765101	0.021872217543015066	0.02379153900542046
37.58389261744966	0.016493803393093677	0.022788205784317287
37.919463087248324	0.017210925279749562	0.021007289316857813
38.25503355704698	0.01900372999639054	0.02050562270630642
38.59060402684564	0.017928047166405794	0.02101983098212161
38.9261744966443	0.02079653471303072	0.02063103935894394
39.261744966442954	0.01900372999639054	0.01984091444732523
39.597315436241615	0.019362290939718255	0.020355122723140436
39.93288590604027	0.021155095656359285	0.020204622739975312
40.26845637583893	0.017928047166405794	0.018962997878859113
40.604026845637584	0.016135242449765556	0.018323372950405918
40.939597315436245	0.013625315846468401	0.016743123127167272
41.2751677852349	0.011115389243171826	0.01607841486818644
41.61073825503356	0.012191072073155939	0.015802498232382594
41.946308724832214	0.014342437733124937	0.016003164876603665
42.281879194630875	0.010756828299843476	0.015325914952358357
42.61744966442953	0.011832511129828072	0.014284956735463615
42.95302013422819	0.012191072073155939	0.015037456651291055
43.28859060402685	0.011832511129827823	0.013845998451230463
43.624161073825505	0.012908193959812445	0.014510706710211943
43.959731543624166	0.01039826735651536	0.013745665129120097
44.29530201342282	0.01254963301648432	0.013820915120703164
44.63087248322148	0.009322584526531012	0.012993165213292353
44.966442953020135	0.007888340753218715	0.012416248611158014
45.302013422818796	0.01290819395981217	0.011964748661661107
45.63758389261745	0.0068126579232343455	0.011049207097404253
45.97315436241611	0.007529779809890433	0.009606915592067512
46.308724832214764	0.0071712188665624685	0.010133665533147148
46.644295302013425	0.006812657923234201	0.009719790579441674
46.97986577181208	0.008246901696546838	0.009356082286791797
47.31543624161074	0.005736975093249853	0.008076832429884436
47.6510067114094	0.004661292263265506	0.007575165819332608
47.986577181208055	0.003944170376609358	0.006458957610854927
48.322147651006716	0.0021513656599686953	0.00593220766977537
48.65771812080537	0.005019853206593729	0.0048912494528804305
48.99328859060403	0.0021513656599686953	0.004552624490757842
49.328859060402685	0.003944170376609358	0.0038252079054577723
49.664429530201346	0.0039441703766092745	0.0037624995791387126
50.0	0.0021513656599687404	0.0026839163664523387
