# Supplementary material for: Learning naturalistic driving environment with statistical realism
Source: Nat Commun. 2023 Apr 11;14:2037. doi: 10.1038/s41467-023-37677-5 (PMC10090144; doi:10.1038/s41467-023-37677-5)
Supplement: Supplementary file 6 — Source Data [file 41467_2023_37677_MOESM6_ESM.zip › Source_data/Fig9/Fig9e/Fig9e.csv]

bins	ground_truth_probability_density	NeuralNDE_probability_density
1.0	0.0	1.9819052054740223e-06
2.0	0.0	0.035093595473328514
3.0	0.008007669317092427	0.02645645258787272
4.0	0.17769130998702984	0.17993717360498648
5.0	0.09885524163988045	0.13966485982975435
6.0	0.09631759995488637	0.10037953484684828
7.0	0.1179721423335025	0.12339341809281262
8.0	0.13314160040602266	0.11518833054215016
9.0	0.1986691479163142	0.14077670865002526
10.0	0.16934528844527152	0.13910794446701613
