# Supplementary material for: Learning naturalistic driving environment with statistical realism
Source: Nat Commun. 2023 Apr 11;14:2037. doi: 10.1038/s41467-023-37677-5 (PMC10090144; doi:10.1038/s41467-023-37677-5)
Supplement: Supplementary file 6 — Source Data [file 41467_2023_37677_MOESM6_ESM.zip › Source_data/Fig9/Fig9f/Fig9f.csv]

bins	ground_truth_probability_density	NeuralNDE_probability_density
0.4444444444444444	0.0005279742549696624	0.025966949167243007
0.8888888888888888	0.000603399148536757	0.022741019852975004
1.3333333333333333	0.000716536488887399	0.03287359425355062
1.7777777777777777	0.2829564882169555	0.2613002744557081
2.2222222222222223	0.5013869799872613	0.4810622544586795
2.6666666666666665	0.5894832556736285	0.5688665861677041
3.1111111111111107	0.41691109919211583	0.3912741713722863
3.5555555555555554	0.25256025610941624	0.2588006459023588
4.0	0.20485401092822894	0.2071145043694947
